# Supplementary material for: Comparative Analysis of RNA Families Reveals Distinct Repertoires for Each Domain of Life
Source: PLoS Comput Biol. 2012 Nov 1;8(11):e1002752. doi: 10.1371/journal.pcbi.1002752 (PMC3486863; doi:10.1371/journal.pcbi.1002752)
Supplement: Dataset S1 — Distribution of Rfam families across domains and major phylogenetic groups. (XLS) [file pcbi.1002752.s001.xls]

## Sheet: Overview
Distribution of Rfam families across domains and major phylogenetic groups*
*Domain-level annotations (columns C-F): presence (1), absence (0), removed following manual vetting (R); within-domain annotations are presented in full to enable removals to be traced (columns H-AB, AD-AG, AI-AN, AP-AW)
Rfam acc	Description	Eukaryota	Bacteria	Archaea	Viruses		Acidobacteria	Actinobacteria	Bacteroidetes	Chlamydiae	Chlorobi	Chloroflexi	Cyanobacteria	Denitromonas	Fibrobacteres	Firmicutes	Fusobacteria	Nanobacterium	Nitrospirae	Planctomycetes	Proteobacteria	SB1 group	Spirochaetes	Streptofusia	Tenericutes	Thermodesulfobacteria	Thermotogae		Crenarchaeota	Euryarchaeota	Korarchaeota	Nanoarchaeota		Amoebozoa	Archaeplastida	Chromalveolata	Excavata	Ophistokonta	Rhizaria		Retro-transcribing viruses	dsDNA viruses; no RNA stage	dsRNA viruses	plasmids	ssDNA viruses	ssRNA negative-strand viruses	ssRNA positive-strand viruses; no DNA stage	transposons
CL00001	tRNA clan	1	1	1	1		7	346	161	23	31	14	873	0	0	725	18	0	11	14	2527	0	72	0	330	0	20		55	187	1	1		22	3435	119	33	8824	2		6	0	0	2	0	0	0	0
CL00002	RNaseP clan	1	1	1	0		3	190	82	31	14	9	79	0	0	516	17	0	4	23	1004	0	40	0	53	1	13		27	64	1	0		8	26	12	6	255	1		0	0	0	0	0	0	0	0
CL00003	SRP clan	1	1	1	0		3	162	73	19	12	8	56	0	0	474	16	0	5	5	807	0	29	0	42	0	11		15	53	1	0		0	30	11	6	108	1		0	0	0	0	0	0	0	0
CL00004	Telomerase clan	1	0	0	1		0	0	0	0	0	0	0	0	0	0	0	0	0	0	0	0	0	0	0	0	0		0	0	0	0		0	1	23	0	88	0		0	0	0	0	0	0	0	0
CL00005	U1 clan	1	0	0	0		0	0	0	0	0	0	0	0	0	0	0	0	0	0	0	0	0	0	0	0	0		0	0	0	0		3	32	34	2	161	0		0	0	0	0	0	0	0	0
CL00006	U2 clan	1	0	0	0		0	0	0	0	0	0	0	0	0	0	0	0	0	0	0	0	0	0	0	0	0		0	0	0	0		6	26	35	14	322	1		0	0	0	0	0	0	0	0
CL00007	U4 clan	1	0	0	0		0	0	0	0	0	0	0	0	0	0	0	0	0	0	0	0	0	0	0	0	0		0	0	0	0		4	21	31	0	210	0		0	0	0	0	0	0	0	0
CL00008	U54 clan	1	0	0	0		0	0	0	0	0	0	0	0	0	0	0	0	0	0	0	0	0	0	0	0	0		0	0	0	0		0	11	0	0	39	0		0	0	0	0	0	0	0	0
CL00009	U6 clan	1	0	0	1		0	0	0	0	0	0	0	0	0	0	0	0	0	0	0	0	0	0	0	0	0		0	0	0	0		6	34	30	12	227	2		0	0	0	0	0	0	0	0
CL00010	Hammerhead clan	1	0	0	1		0	0	0	0	0	0	0	0	0	0	0	0	0	0	0	0	0	0	0	0	0		0	0	0	0		1	3	0	1	10	0		0	0	0	0	0	0	0	0
CL00011	Glm clan	R	1	0	0		0	0	0	0	0	0	0	0	0	0	0	0	0	0	148	0	0	0	0	0	0		0	0	0	0		0	0	0	0	2	0		0	0	0	0	0	0	0	0
CL00012	SAM clan	R	1	0	1		2	110	31	0	12	8	3	0	0	295	15	0	0	3	32	0	0	0	0	0	1		0	0	0	0		0	2	1	1	6	0		0	0	0	0	0	0	0	0
CL00013	7SK clan	1	0	0	1		0	0	0	0	0	0	0	0	0	0	0	0	0	0	0	0	0	0	0	0	0		0	0	0	0		0	0	0	0	89	0		0	0	0	0	0	0	0	0
CL00014	CRISPR-1 clan	R	1	1	1		0	1	0	0	1	1	0	0	0	44	0	0	1	1	154	0	0	0	0	0	16		9	3	0	0		0	4	1	1	27	0		0	0	0	0	0	0	0	0
CL00015	CRISPR-2 clan	R	1	1	0		0	0	1	0	0	0	12	0	0	2	1	0	0	0	2	0	0	0	0	0	0		0	6	0	0		0	2	0	0	3	0		0	0	0	0	0	0	0	0
CL00016	FinP-traJ clan	0	1	0	0		0	0	0	0	0	0	0	0	0	0	0	0	0	0	20	0	0	0	0	0	0		0	0	0	0		0	0	0	0	0	0		0	0	0	4	0	0	0	0
CL00017	IRES1 clan	0	0	0	1		0	0	0	0	0	0	0	0	0	0	0	0	0	0	0	0	0	0	0	0	0		0	0	0	0		0	0	0	0	0	0		0	0	0	0	0	0	0	0
CL00018	SCARNA3 clan	1	0	0	0		0	0	0	0	0	0	0	0	0	0	0	0	0	0	0	0	0	0	0	0	0		0	0	0	0		0	0	0	0	39	0		0	0	0	0	0	0	0	0
CL00019	SCARNA4 clan	1	0	0	0		0	0	0	0	0	0	0	0	0	0	0	0	0	0	0	0	0	0	0	0	0		0	0	0	0		0	0	0	0	41	0		0	0	0	0	0	0	0	0
CL00020	SL clan	1	0	0	0		0	0	0	0	0	0	0	0	0	0	0	0	0	0	0	0	0	0	0	0	0		0	0	0	0		0	0	0	0	49	0		0	0	0	0	0	0	0	0
CL00021	SNORA2 clan	1	0	0	0		0	0	0	0	0	0	0	0	0	0	0	0	0	0	0	0	0	0	0	0	0		0	0	0	0		0	0	1	0	90	0		0	0	0	0	0	0	0	0
CL00022	SNORA3 clan	1	0	0	0		0	0	0	0	0	0	0	0	0	0	0	0	0	0	0	0	0	0	0	0	0		0	0	0	0		0	0	0	0	65	0		0	0	0	0	0	0	0	0
CL00023	SNORA4 clan	1	0	0	0		0	0	0	0	0	0	0	0	0	0	0	0	0	0	0	0	0	0	0	0	0		0	0	0	0		0	0	0	0	52	0		0	0	0	0	0	0	0	0
CL00024	SNORA5 clan	1	0	0	0		0	0	0	0	0	0	0	0	0	0	0	0	0	0	0	0	0	0	0	0	0		0	0	0	0		0	0	0	0	59	0		0	0	0	0	0	0	0	0
CL00025	SNORA7 clan	1	0	0	0		0	0	0	0	0	0	0	0	0	0	0	0	0	0	0	0	0	0	0	0	0		0	0	0	0		0	0	0	0	48	0		0	0	0	0	0	0	0	0
CL00026	SNORA8 clan	1	0	0	0		0	0	0	0	0	0	0	0	0	0	0	0	0	0	0	0	0	0	0	0	0		0	0	0	0		0	0	0	0	62	0		0	0	0	0	0	0	0	0
CL00027	SNORA9 clan	1	0	0	0		0	0	0	0	0	0	0	0	0	0	0	0	0	0	0	0	0	0	0	0	0		0	0	0	0		0	0	0	0	83	0		0	0	0	0	0	0	0	0
CL00028	SNORA13 clan	1	0	0	0		0	0	0	0	0	0	0	0	0	0	0	0	0	0	0	0	0	0	0	0	0		0	0	0	0		0	0	0	0	73	0		0	0	0	0	0	0	0	0
CL00029	SNORA17 clan	1	0	0	0		0	0	0	0	0	0	0	0	0	0	0	0	0	0	0	0	0	0	0	0	0		0	0	0	0		0	0	2	0	44	0		0	0	0	0	0	0	0	0
CL00030	SNORA20 clan	1	0	0	0		0	0	0	0	0	0	0	0	0	0	0	0	0	0	0	0	0	0	0	0	0		0	0	0	0		0	0	0	0	52	0		0	0	0	0	0	0	0	0
CL00031	SNORA21 clan	1	0	0	0		0	0	0	0	0	0	0	0	0	0	0	0	0	0	0	0	0	0	0	0	0		0	0	0	0		0	0	0	0	72	0		0	0	0	0	0	0	0	0
CL00032	SNORA27 clan	1	0	0	0		0	0	0	0	0	0	0	0	0	0	0	0	0	0	0	0	0	0	0	0	0		0	0	0	0		0	0	0	0	79	0		0	0	0	0	0	0	0	0
CL00033	SNORA28 clan	1	0	0	0		0	0	0	0	0	0	0	0	0	0	0	0	0	0	0	0	0	0	0	0	0		0	0	0	0		0	0	0	0	84	0		0	0	0	0	0	0	0	0
CL00034	SNORA35 clan	1	0	0	0		0	0	0	0	0	0	0	0	0	0	0	0	0	0	0	0	0	0	0	0	0		0	0	0	0		0	0	0	0	50	0		0	0	0	0	0	0	0	0
CL00035	SNORA36 clan	1	0	0	0		0	0	0	0	0	0	0	0	0	0	0	0	0	0	0	0	0	0	0	0	0		0	0	0	0		0	0	0	0	102	0		0	0	0	0	0	0	0	0
CL00036	SNORA44 clan	1	0	0	0		0	0	0	0	0	0	0	0	0	0	0	0	0	0	0	0	0	0	0	0	0		0	0	0	0		0	0	0	0	63	0		0	0	0	0	0	0	0	0
CL00037	SNORA48 clan	1	0	0	0		0	0	0	0	0	0	0	0	0	0	0	0	0	0	0	0	0	0	0	0	0		0	0	0	0		0	0	0	0	48	0		0	0	0	0	0	0	0	0
CL00038	SNORA52 clan	1	0	0	0		0	0	0	0	0	0	0	0	0	0	0	0	0	0	0	0	0	0	0	0	0		0	0	0	0		0	15	0	0	78	0		0	0	0	0	0	0	0	0
CL00039	SNORA56 clan	1	0	0	0		0	0	0	0	0	0	0	0	0	0	0	0	0	0	0	0	0	0	0	0	0		0	0	0	0		0	0	0	0	59	0		0	0	0	0	0	0	0	0
CL00040	SNORA62 clan	1	R	0	0		0	0	0	0	0	0	0	0	0	0	0	0	0	0	1	0	0	0	0	0	0		0	0	0	0		0	0	0	0	88	0		0	0	0	0	0	0	0	0
CL00041	SNORA64 clan	1	0	0	0		0	0	0	0	0	0	0	0	0	0	0	0	0	0	0	0	0	0	0	0	0		0	0	0	0		0	0	0	0	47	0		0	0	0	0	0	0	0	0
CL00042	SNORA65 clan	1	0	0	0		0	0	0	0	0	0	0	0	0	0	0	0	0	0	0	0	0	0	0	0	0		0	0	0	0		0	14	0	0	64	0		0	0	0	0	0	0	0	0
CL00043	SNORA74 clan	1	0	0	0		0	0	0	0	0	0	0	0	0	0	0	0	0	0	0	0	0	0	0	0	0		0	0	0	0		0	0	0	0	69	0		0	0	0	0	0	0	0	0
CL00044	SNORD12 clan	1	0	0	0		0	0	0	0	0	0	0	0	0	0	0	0	0	0	0	0	0	0	0	0	0		0	0	0	0		0	1	0	0	60	0		0	0	0	0	0	0	0	0
CL00045	SNORD15 clan	1	R	0	0		0	1	0	0	0	0	0	0	0	0	0	0	0	0	0	0	0	0	0	0	0		0	0	0	0		0	20	5	0	177	0		0	0	0	0	0	0	0	0
CL00046	SNORD16 clan	1	0	0	0		0	0	0	0	0	0	0	0	0	0	0	0	0	0	0	0	0	0	0	0	0		0	0	0	0		0	0	0	0	68	0		0	0	0	0	0	0	0	0
CL00047	SNORD18 clan	1	0	0	0		0	0	0	0	0	0	0	0	0	0	0	0	0	0	0	0	0	0	0	0	0		0	0	0	0		0	9	3	0	158	0		0	0	0	0	0	0	0	0
CL00048	SNORD19 clan	1	0	0	0		0	0	0	0	0	0	0	0	0	0	0	0	0	0	0	0	0	0	0	0	0		0	0	0	0		0	0	0	0	36	0		0	0	0	0	0	0	0	0
CL00049	SNORD25 clan	1	0	0	0		0	0	0	0	0	0	0	0	0	0	0	0	0	0	0	0	0	0	0	0	0		0	0	0	0		0	14	4	0	115	0		0	0	0	0	0	0	0	0
CL00050	SNORD26 clan	1	0	0	0		0	0	0	0	0	0	0	0	0	0	0	0	0	0	0	0	0	0	0	0	0		0	0	0	0		0	0	0	0	40	0		0	0	0	0	0	0	0	0
CL00051	SNORD29 clan	1	R	0	0		0	0	0	0	0	0	0	0	0	0	0	0	0	0	1	0	0	0	0	0	0		0	0	0	0		2	29	15	0	188	0		0	0	0	0	0	0	0	0
CL00052	SNORD30 clan	1	0	0	0		0	0	0	0	0	0	0	0	0	0	0	0	0	0	0	0	0	0	0	0	0		0	0	0	0		0	8	0	0	37	0		0	0	0	0	0	0	0	0
CL00053	SNORD31 clan	1	0	0	0		0	0	0	0	0	0	0	0	0	0	0	0	0	0	0	0	0	0	0	0	0		0	0	0	0		0	12	0	0	90	0		0	0	0	0	0	0	0	0
CL00054	SNORD33 clan	1	0	0	0		0	0	0	0	0	0	0	0	0	0	0	0	0	0	0	0	0	0	0	0	0		0	0	0	0		0	16	19	0	166	0		0	0	0	0	0	0	0	0
CL00055	SNORD34 clan	1	0	0	0		0	0	0	0	0	0	0	0	0	0	0	0	0	0	0	0	0	0	0	0	0		0	0	0	0		0	8	0	0	48	0		0	0	0	0	0	0	0	0
CL00056	SNORD35 clan	1	0	0	0		0	0	0	0	0	0	0	0	0	0	0	0	0	0	0	0	0	0	0	0	0		0	0	0	0		0	13	0	0	120	0		0	0	0	0	0	0	0	0
CL00057	SNORD39 clan	1	0	0	0		0	0	0	0	0	0	0	0	0	0	0	0	0	0	0	0	0	0	0	0	0		0	0	0	0		0	15	6	0	77	0		0	0	0	0	0	0	0	0
CL00058	SNORD41 clan	1	0	0	0		0	0	0	0	0	0	0	0	0	0	0	0	0	0	0	0	0	0	0	0	0		0	0	0	0		0	0	0	0	101	0		0	0	0	0	0	0	0	0
CL00059	SNORD43 clan	1	0	0	0		0	0	0	0	0	0	0	0	0	0	0	0	0	0	0	0	0	0	0	0	0		0	0	0	0		0	17	0	0	54	0		0	0	0	0	0	0	0	0
CL00060	SNORD44 clan	1	0	0	0		0	0	0	0	0	0	0	0	0	0	0	0	0	0	0	0	0	0	0	0	0		0	0	0	0		0	14	0	0	36	0		0	0	0	0	0	0	0	0
CL00061	SNORD46 clan	1	0	0	0		0	0	0	0	0	0	0	0	0	0	0	0	0	0	0	0	0	0	0	0	0		0	0	0	0		0	16	0	0	57	0		0	0	0	0	0	0	0	0
CL00062	SNORD49 clan	1	0	0	0		0	0	0	0	0	0	0	0	0	0	0	0	0	0	0	0	0	0	0	0	0		0	0	0	0		0	14	1	0	43	0		0	0	0	0	0	0	0	0
CL00063	SNORD52 clan	1	0	0	0		0	0	0	0	0	0	0	0	0	0	0	0	0	0	0	0	0	0	0	0	0		0	0	0	0		0	21	3	0	74	0		0	0	0	0	0	0	0	0
CL00064	SNORD58 clan	1	0	0	0		0	0	0	0	0	0	0	0	0	0	0	0	0	0	0	0	0	0	0	0	0		0	0	0	0		0	0	0	0	51	0		0	0	0	0	0	0	0	0
CL00065	SNORD59 clan	1	0	0	0		0	0	0	0	0	0	0	0	0	0	0	0	0	0	0	0	0	0	0	0	0		0	0	0	0		0	17	1	0	95	0		0	0	0	0	0	0	0	0
CL00066	SNORD60 clan	1	0	0	0		0	0	0	0	0	0	0	0	0	0	0	0	0	0	0	0	0	0	0	0	0		0	0	0	0		0	19	5	0	90	0		0	0	0	0	0	0	0	0
CL00067	SNORD61 clan	1	0	0	0		0	0	0	0	0	0	0	0	0	0	0	0	0	0	0	0	0	0	0	0	0		0	0	0	0		0	11	0	0	53	0		0	0	0	0	0	0	0	0
CL00068	SNORD62 clan	1	0	0	0		0	0	0	0	0	0	0	0	0	0	0	0	0	0	0	0	0	0	0	0	0		0	0	0	0		0	14	0	0	76	0		0	0	0	0	0	0	0	0
CL00069	SNORD74 clan	1	0	0	0		0	0	0	0	0	0	0	0	0	0	0	0	0	0	0	0	0	0	0	0	0		0	0	0	0		0	13	2	0	94	0		0	0	0	0	0	0	0	0
CL00070	SNORD77 clan	1	0	0	0		0	0	0	0	0	0	0	0	0	0	0	0	0	0	0	0	0	0	0	0	0		0	0	0	0		0	14	5	0	121	0		0	0	0	0	0	0	0	0
CL00071	SNORD88 clan	1	0	0	0		0	0	0	0	0	0	0	0	0	0	0	0	0	0	0	0	0	0	0	0	0		0	0	0	0		0	19	0	0	71	0		0	0	0	0	0	0	0	0
CL00072	SNORD96 clan	1	0	0	0		0	0	0	0	0	0	0	0	0	0	0	0	0	0	0	0	0	0	0	0	0		0	0	0	0		0	17	2	0	45	0		0	0	0	0	0	0	0	0
CL00073	SNORD100 clan	1	0	0	0		0	0	0	0	0	0	0	0	0	0	0	0	0	0	0	0	0	0	0	0	0		0	0	0	0		0	16	0	0	43	0		0	0	0	0	0	0	0	0
CL00074	SNORD101 clan	1	0	0	0		0	0	0	0	0	0	0	0	0	0	0	0	0	0	0	0	0	0	0	0	0		0	0	0	0		0	12	0	0	46	0		0	0	0	0	0	0	0	0
CL00075	SNORD105 clan	1	0	0	0		0	0	0	0	0	0	0	0	0	0	0	0	0	0	0	0	0	0	0	0	0		0	0	0	0		0	0	0	0	28	0		0	0	0	0	0	0	0	0
CL00076	SNORD110 clan	1	0	0	0		0	0	0	0	0	0	0	0	0	0	0	0	0	0	0	0	0	0	0	0	0		0	0	0	0		0	12	0	0	33	0		0	0	0	0	0	0	0	0
CL00077	SNORND104 clan	1	0	0	0		0	0	0	0	0	0	0	0	0	0	0	0	0	0	0	0	0	0	0	0	0		0	0	0	0		0	0	0	0	53	0		0	0	0	0	0	0	0	0
CL00078	snR30-U17 clan	1	0	0	0		0	0	0	0	0	0	0	0	0	0	0	0	0	0	0	0	0	0	0	0	0		0	0	0	0		0	0	1	0	98	0		0	0	0	0	0	0	0	0
CL00079	snR68 clan	1	0	0	0		0	0	0	0	0	0	0	0	0	0	0	0	0	0	0	0	0	0	0	0	0		0	0	0	0		0	12	0	0	18	0		0	0	0	0	0	0	0	0
CL00080	snoR53 clan	1	0	0	0		0	0	0	0	0	0	0	0	0	0	0	0	0	0	0	0	0	0	0	0	0		0	0	0	0		0	13	0	0	13	0		0	0	0	0	0	0	0	0
CL00081	snoU13 clan	1	0	0	0		0	0	0	0	0	0	0	0	0	0	0	0	0	0	0	0	0	0	0	0	0		0	0	0	0		0	15	0	0	56	0		0	0	0	0	0	0	0	0
CL00082	snoU85 clan	1	0	0	0		0	0	0	0	0	0	0	0	0	0	0	0	0	0	0	0	0	0	0	0	0		0	0	0	0		0	0	0	0	55	0		0	0	0	0	0	0	0	0
CL00083	mir-2 clan	1	0	0	0		0	0	0	0	0	0	0	0	0	0	0	0	0	0	0	0	0	0	0	0	0		0	0	0	0		0	1	0	0	30	0		0	0	0	0	0	0	0	0
CL00084	mir-3 clan	1	0	0	0		0	0	0	0	0	0	0	0	0	0	0	0	0	0	0	0	0	0	0	0	0		0	0	0	0		0	0	0	0	15	0		0	0	0	0	0	0	0	0
CL00085	mir-15 clan	1	0	0	0		0	0	0	0	0	0	0	0	0	0	0	0	0	0	0	0	0	0	0	0	0		0	0	0	0		0	0	0	0	54	0		0	0	0	0	0	0	0	0
CL00086	mir-28 clan	1	0	0	0		0	0	0	0	0	0	0	0	0	0	0	0	0	0	0	0	0	0	0	0	0		0	0	0	0		0	0	0	0	41	0		0	0	0	0	0	0	0	0
CL00087	mir-34 clan	1	0	0	0		0	0	0	0	0	0	0	0	0	0	0	0	0	0	0	0	0	0	0	0	0		0	0	0	0		0	0	0	0	81	0		0	0	0	0	0	0	0	0
CL00088	mir-36 clan	1	0	0	0		0	0	0	0	0	0	0	0	0	0	0	0	0	0	0	0	0	0	0	0	0		0	0	0	0		0	0	0	0	7	0		0	0	0	0	0	0	0	0
CL00089	mir-50 clan	1	0	0	0		0	0	0	0	0	0	0	0	0	0	0	0	0	0	0	0	0	0	0	0	0		0	0	0	0		0	0	0	0	76	0		0	0	0	0	0	0	0	0
CL00090	mir-73 clan	1	0	0	0		0	0	0	0	0	0	0	0	0	0	0	0	0	0	0	0	0	0	0	0	0		0	0	0	0		0	0	0	0	5	0		0	0	0	0	0	0	0	0
CL00091	mir-81 clan	1	0	0	0		0	0	0	0	0	0	0	0	0	0	0	0	0	0	0	0	0	0	0	0	0		0	0	0	0		0	0	0	0	31	0		0	0	0	0	0	0	0	0
CL00092	mir-137 clan	1	0	0	0		0	0	0	0	0	0	0	0	0	0	0	0	0	0	0	0	0	0	0	0	0		0	0	0	0		0	0	0	0	66	0		0	0	0	0	0	0	0	0
CL00093	mir-182 clan	1	0	0	0		0	0	0	0	0	0	0	0	0	0	0	0	0	0	0	0	0	0	0	0	0		0	0	0	0		0	0	0	0	80	0		0	0	0	0	0	0	0	0
CL00094	mir-216 clan	1	0	0	0		0	0	0	0	0	0	0	0	0	0	0	0	0	0	0	0	0	0	0	0	0		0	0	0	0		0	0	0	0	70	0		0	0	0	0	0	0	0	0
CL00095	mir-279 clan	1	0	0	0		0	0	0	0	0	0	0	0	0	0	0	0	0	0	0	0	0	0	0	0	0		0	0	0	0		0	0	0	0	23	0		0	0	0	0	0	0	0	0
CL00096	mir-290 clan	1	0	0	0		0	0	0	0	0	0	0	0	0	0	0	0	0	0	0	0	0	0	0	0	0		0	0	0	0		0	1	0	0	52	0		0	0	0	0	0	0	0	0
CL00097	mir-BART clan	1	0	0	1		0	0	0	0	0	0	0	0	0	0	0	0	0	0	0	0	0	0	0	0	0		0	0	0	0		0	0	0	0	1	0		0	0	0	0	0	0	0	0
CL00098	MIR169 clan	1	0	0	0		0	0	0	0	0	0	0	0	0	0	0	0	0	0	0	0	0	0	0	0	0		0	0	0	0		0	17	0	0	0	0		0	0	0	0	0	0	0	0
CL00099	MIR171 clan	1	0	0	0		0	0	0	0	0	0	0	0	0	0	0	0	0	0	0	0	0	0	0	0	0		0	0	0	0		0	18	0	0	0	0		0	0	0	0	0	0	0	0
RF00001	5S ribosomal RNA	1	1	1	1		5	239	83	20	15	15	59	0	0	493	12	0	5	12	1034	0	42	0	66	0	17		33	79	1	1		15	981	85	135	723	2		1	0	0	0	0	0	0	0
RF00002	5.8S ribosomal RNA	1	1	1	1		3	19	3	0	1	0	0	0	0	40	0	0	0	0	7	0	1	0	2	0	0		2	1	0	0		53	44964	2499	375	34051	44		0	0	0	0	0	0	0	0
RF00006	Vault RNA	1	0	0	0		0	0	0	0	0	0	0	0	0	0	0	0	0	0	0	0	0	0	0	0	0		0	0	0	0		0	0	0	0	49	0		0	0	0	0	0	0	0	0
RF00012	Small nucleolar RNA U3	1	0	0	0		0	0	0	0	0	0	0	0	0	0	0	0	0	0	0	0	0	0	0	0	0		0	0	0	0		0	26	6	8	180	0		0	0	0	0	0	0	0	0
RF00013	6S / SsrS RNA	R	1	0	0		2	1	0	0	0	4	56	0	0	360	0	0	3	0	652	0	0	0	0	0	0		0	0	0	0		0	4	0	0	3	0		0	0	0	0	0	0	0	0
RF00014	DsrA RNA	R	1	0	0		0	0	0	0	0	0	0	0	0	0	0	0	0	0	95	0	0	0	0	0	0		0	0	0	0		0	1	0	0	0	0		0	0	0	0	0	0	0	0
RF00016	Small nucleolar RNA SNORD14	1	0	0	0		0	0	0	0	0	0	0	0	0	0	0	0	0	0	0	0	0	0	0	0	0		0	0	0	0		0	20	10	0	152	0		0	0	0	0	0	0	0	0
RF00018	CsrB/RsmB RNA family	R	1	0	0		0	0	0	0	0	0	0	0	0	0	0	0	0	0	219	0	0	0	0	0	0		0	0	0	0		0	2	0	0	5	0		0	0	0	0	0	0	0	0
RF00019	Y RNA	1	0	0	0		0	0	0	0	0	0	0	0	0	0	0	0	0	0	0	0	0	0	0	0	0		0	0	0	0		0	0	0	0	60	0		0	0	0	0	0	0	0	0
RF00020	U5 spliceosomal RNA	1	0	0	0		0	0	0	0	0	0	0	0	0	0	0	0	0	0	0	0	0	0	0	0	0		0	0	0	0		6	25	36	1	192	0		0	0	0	0	0	0	0	0
RF00021	Spot 42 RNA	1	R	0	0		0	0	0	0	0	0	0	0	0	0	0	0	0	0	215	0	0	0	0	0	0		0	0	0	0		0	0	0	0	1	0		0	0	0	0	0	0	0	0
RF00022	GcvB RNA	1	R	0	0		0	0	0	0	0	0	0	0	0	0	0	0	0	0	214	0	0	0	0	0	0		0	0	0	0		0	0	0	0	1	0		0	0	0	0	0	0	0	0
RF00027	let-7 microRNA precursor	1	0	0	0		0	0	0	0	0	0	0	0	0	0	0	0	0	0	0	0	0	0	0	0	0		0	0	0	0		0	0	0	0	92	0		0	0	0	0	0	0	0	0
RF00028	Group I catalytic intron	1	1	0	1		0	0	0	0	0	0	389	0	0	51	1	0	0	1	9	0	0	0	0	0	0		0	0	0	0		44	24876	28	10	582	3		0	0	0	0	0	0	0	0
RF00029	Group II catalytic intron	1	1	1	1		2	35	30	0	8	1	27	0	0	251	2	0	3	3	181	0	0	0	1	0	2		0	4	0	0		0	12776	13	2	84	0		0	0	0	0	0	0	0	0
RF00031	Selenocysteine insertion sequence	1	0	0	0		0	0	0	0	0	0	0	0	0	0	0	0	0	0	0	0	0	0	0	0	0		0	0	0	0		0	1	0	0	68	0		0	0	0	0	0	0	0	0
RF00032	Histone 3' UTR stem-loop	1	R	0	0		0	0	0	0	0	0	0	0	0	0	0	0	0	0	1	0	0	0	0	0	0		0	0	0	0		0	7	0	0	171	0		0	0	0	0	0	0	0	0
RF00033	MicF RNA	R	1	0	0		0	0	0	0	0	0	0	0	0	0	0	0	0	0	135	0	0	0	0	0	0		0	0	0	0		0	0	0	0	1	0		0	0	0	0	0	0	0	0
RF00034	RprA RNA	0	1	0	0		0	0	0	0	0	0	0	0	0	0	0	0	0	0	145	0	0	0	0	0	0		0	0	0	0		0	0	0	0	0	0		0	0	0	0	0	0	0	0
RF00035	OxyS RNA	R	1	0	0		0	0	0	0	0	0	0	0	0	0	0	0	0	0	102	0	0	0	0	0	0		0	0	0	0		0	1	0	0	1	0		0	0	0	0	0	0	0	0
RF00036	HIV Rev response element	1	0	0	1		0	0	0	0	0	0	0	0	0	0	0	0	0	0	0	0	0	0	0	0	0		0	0	0	0		0	0	0	0	1	0		21	0	0	0	0	0	0	0
RF00037	Iron response element	1	R	0	1		0	0	0	0	0	0	0	0	0	0	0	0	0	0	1	0	0	0	0	0	0		0	0	0	0		0	1	1	0	91	0		0	0	0	0	0	0	0	0
RF00038	PrfA thermoregulator UTR	0	1	0	0		0	0	0	0	0	0	0	0	0	28	0	0	0	0	0	0	0	0	0	0	0		0	0	0	0		0	0	0	0	0	0		0	0	0	0	0	0	0	0
RF00039	DicF RNA	R	1	0	1		0	0	0	0	0	0	0	0	0	5	0	0	0	0	50	0	0	0	0	0	0		0	0	0	0		0	0	0	0	1	0		0	0	0	0	0	0	0	0
RF00040	RNase E 5' UTR element	0	1	0	0		0	0	0	0	0	0	0	0	0	0	0	0	0	0	149	0	0	0	0	0	0		0	0	0	0		0	0	0	0	0	0		0	0	0	0	0	0	0	0
RF00041	Enteroviral 3' UTR element	0	0	0	1		0	0	0	0	0	0	0	0	0	0	0	0	0	0	0	0	0	0	0	0	0		0	0	0	0		0	0	0	0	0	0		0	0	0	0	0	0	0	0
RF00042	CopA-like RNA	R	1	0	0		0	0	0	0	0	0	0	0	0	0	0	0	0	0	78	0	0	0	0	0	0		0	0	0	0		0	0	0	0	1	0		0	0	0	11	0	0	0	0
RF00043	R1162-like plasmid antisense RNA	0	1	0	0		0	0	0	1	0	0	0	0	0	0	0	0	0	0	8	0	0	0	0	0	0		0	0	0	0		0	0	0	0	0	0		0	0	0	4	0	0	0	0
RF00044	Bacteriophage pRNA	0	0	0	1		0	0	0	0	0	0	0	0	0	0	0	0	0	0	0	0	0	0	0	0	0		0	0	0	0		0	0	0	0	0	0		0	0	0	0	0	0	0	0
RF00048	Enterovirus cis-acting replication element	0	0	0	1		0	0	0	0	0	0	0	0	0	0	0	0	0	0	0	0	0	0	0	0	0		0	0	0	0		0	0	0	0	0	0		0	0	0	0	0	0	0	0
RF00050	FMN riboswitch (RFN element)	R	1	1	0		0	98	5	0	3	8	0	0	0	457	15	0	0	0	517	0	2	0	4	0	10		0	3	0	0		0	3	0	0	3	0		0	0	0	0	0	0	0	0
RF00051	mir-17 microRNA precursor family	1	0	0	0		0	0	0	0	0	0	0	0	0	0	0	0	0	0	0	0	0	0	0	0	0		0	0	0	0		0	0	0	0	53	0		0	0	0	0	0	0	0	0
RF00052	lin-4 microRNA precursor	1	0	0	0		0	0	0	0	0	0	0	0	0	0	0	0	0	0	0	0	0	0	0	0	0		0	0	0	0		0	0	0	0	81	0		0	0	0	0	0	0	0	0
RF00053	mir-7 microRNA precursor	1	0	0	0		0	0	0	0	0	0	0	0	0	0	0	0	0	0	0	0	0	0	0	0	0		0	0	0	0		0	0	0	0	80	0		0	0	0	0	0	0	0	0
RF00056	Small nucleolar RNA SNORA71	1	0	0	0		0	0	0	0	0	0	0	0	0	0	0	0	0	0	0	0	0	0	0	0	0		0	0	0	0		0	0	0	0	44	0		0	0	0	0	0	0	0	0
RF00057	RyhB RNA	R	1	0	0		0	0	0	0	0	0	0	0	0	0	0	0	0	0	196	0	0	0	0	0	0		0	0	0	0		0	1	0	0	1	0		0	0	0	0	0	0	0	0
RF00058	HgcF RNA	0	0	1	0		0	0	0	0	0	0	0	0	0	0	0	0	0	0	0	0	0	0	0	0	0		0	8	0	0		0	0	0	0	0	0		0	0	0	0	0	0	0	0
RF00059	TPP riboswitch (THI element)	1	1	1	0		0	162	66	0	4	12	55	0	0	461	16	0	1	0	714	0	7	0	4	0	11		0	7	1	0		0	25	6	0	83	1		0	0	0	0	0	0	0	0
RF00060	HgcE RNA	0	0	1	0		0	0	0	0	0	0	0	0	0	0	0	0	0	0	0	0	0	0	0	0	0		0	8	0	0		0	0	0	0	0	0		0	0	0	0	0	0	0	0
RF00062	HgcC family RNA	R	R	1	R		0	1	0	0	0	0	0	0	0	0	0	0	3	0	0	0	0	0	0	0	0		11	15	1	0		0	0	0	0	1	0		0	0	0	0	0	0	0	0
RF00063	SscA RNA	0	0	1	0		0	0	0	0	0	0	0	0	0	0	0	0	0	0	0	0	0	0	0	0	0		0	9	0	0		0	0	0	0	0	0		0	0	0	0	0	0	0	0
RF00064	HgcG RNA	0	0	1	0		0	0	0	0	0	0	0	0	0	0	0	0	0	0	0	0	0	0	0	0	0		0	9	0	0		0	0	0	0	0	0		0	0	0	0	0	0	0	0
RF00065	Small nucleolar RNA snoR9	0	0	1	0		0	0	0	0	0	0	0	0	0	0	0	0	0	0	0	0	0	0	0	0	0		0	8	0	0		0	0	0	0	0	0		0	0	0	0	0	0	0	0
RF00066	U7 small nuclear RNA	1	R	0	0		0	0	0	0	0	0	0	0	0	0	0	0	0	0	0	0	0	0	0	0	0		0	0	0	0		0	0	2	0	73	0		0	0	0	0	0	0	0	0
RF00068	Small nucleolar RNA SNORD21	1	0	0	0		0	0	0	0	0	0	0	0	0	0	0	0	0	0	0	0	0	0	0	0	0		0	0	0	0		0	0	0	0	48	0		0	0	0	0	0	0	0	0
RF00069	Small nucleolar RNA SNORD24	1	0	0	0		0	0	0	0	0	0	0	0	0	0	0	0	0	0	0	0	0	0	0	0	0		0	0	0	0		0	20	9	0	87	0		0	0	0	0	0	0	0	0
RF00071	Small nucleolar RNA SNORD73	1	0	0	0		0	0	0	0	0	0	0	0	0	0	0	0	0	0	0	0	0	0	0	0	0		0	0	0	0		0	0	0	0	39	0		0	0	0	0	0	0	0	0
RF00072	Small nucleolar RNA SNORA75	1	0	0	0		0	0	0	0	0	0	0	0	0	0	0	0	0	0	0	0	0	0	0	0	0		0	0	0	0		0	0	0	0	42	0		0	0	0	0	0	0	0	0
RF00073	mir-156 microRNA precursor	1	0	0	0		0	0	0	0	0	0	0	0	0	0	0	0	0	0	0	0	0	0	0	0	0		0	0	0	0		0	19	0	0	0	0		0	0	0	0	0	0	0	0
RF00074	mir-29 microRNA precursor	1	0	0	0		0	0	0	0	0	0	0	0	0	0	0	0	0	0	0	0	0	0	0	0	0		0	0	0	0		0	0	0	0	53	0		0	0	0	0	0	0	0	0
RF00075	mir-166 microRNA precursor	1	0	0	0		0	0	0	0	0	0	0	0	0	0	0	0	0	0	0	0	0	0	0	0	0		0	0	0	0		0	26	0	0	0	0		0	0	0	0	0	0	0	0
RF00076	mir-181 microRNA precursor	1	0	0	0		0	0	0	0	0	0	0	0	0	0	0	0	0	0	0	0	0	0	0	0	0		0	0	0	0		0	0	0	0	51	0		0	0	0	0	0	0	0	0
RF00077	SraB RNA	0	1	0	0		0	0	0	0	0	0	0	0	0	0	0	0	0	0	97	0	0	0	0	0	0		0	0	0	0		0	0	0	0	0	0		0	0	0	0	0	0	0	0
RF00078	SraD RNA	R	1	0	0		0	1	0	0	0	0	0	0	0	1	0	0	0	0	149	0	0	0	0	0	0		0	0	0	0		0	0	0	0	1	0		0	0	0	0	0	0	0	0
RF00079	SraE_OmrA_OmrB family RNA	R	1	0	0		0	0	0	0	0	0	0	0	0	0	0	0	0	0	139	0	0	0	0	0	0		0	0	0	0		0	0	0	0	1	0		0	0	0	0	0	0	0	0
RF00080	yybP-ykoY leader	R	1	0	0		0	86	0	0	0	0	1	0	0	309	0	0	0	0	251	0	0	0	0	0	0		0	0	0	0		0	2	1	0	2	0		0	0	0	0	0	0	0	0
RF00081	SraH RNA	R	1	0	0		0	0	0	0	0	0	0	0	0	0	0	0	0	0	146	0	0	0	0	0	0		0	0	0	0		0	0	0	0	1	0		0	0	0	0	0	0	0	0
RF00082	SraG RNA	R	1	0	0		0	0	0	0	0	0	0	0	0	0	0	0	0	0	151	0	0	0	0	0	0		0	0	0	0		0	0	0	0	1	0		0	0	0	0	0	0	0	0
RF00084	CsrC RNA family	0	1	0	0		0	0	0	0	0	0	0	0	0	0	0	0	0	0	106	0	0	0	0	0	0		0	0	0	0		0	0	0	0	0	0		0	0	0	0	0	0	0	0
RF00085	Small nucleolar RNA SNORD28	1	0	0	0		0	0	0	0	0	0	0	0	0	0	0	0	0	0	0	0	0	0	0	0	0		0	0	0	0		0	0	0	0	34	0		0	0	0	0	0	0	0	0
RF00086	Small nucleolar RNA SNORD27	1	0	0	0		0	0	0	0	0	0	0	0	0	0	0	0	0	0	0	0	0	0	0	0	0		0	0	0	0		0	12	0	0	67	0		0	0	0	0	0	0	0	0
RF00092	Small nucleolar RNA SNORA63	1	0	0	0		0	0	0	0	0	0	0	0	0	0	0	0	0	0	0	0	0	0	0	0	0		0	0	0	0		0	0	0	0	52	0		0	0	0	0	0	0	0	0
RF00094	Hepatitis delta virus ribozyme	0	0	0	1		0	0	0	0	0	0	0	0	0	0	0	0	0	0	0	0	0	0	0	0	0		0	0	0	0		0	0	0	0	0	0		0	0	0	0	0	0	0	0
RF00095	Pyrococcus C/D box small nucleolar RNA	0	0	1	0		0	0	0	0	0	0	0	0	0	0	0	0	0	0	0	0	0	0	0	0	0		0	8	0	0		0	0	0	0	0	0		0	0	0	0	0	0	0	0
RF00096	U8 small nucleolar RNA	1	0	0	0		0	0	0	0	0	0	0	0	0	0	0	0	0	0	0	0	0	0	0	0	0		0	0	0	0		0	0	0	0	50	0		0	0	0	0	0	0	0	0
RF00097	Plant small nucleolar RNA R71	1	0	0	0		0	0	0	0	0	0	0	0	0	0	0	0	0	0	0	0	0	0	0	0	0		0	0	0	0		0	28	1	0	4	0		0	0	0	0	0	0	0	0
RF00099	Small nucleolar RNA SNORD22	1	0	0	0		0	0	0	0	0	0	0	0	0	0	0	0	0	0	0	0	0	0	0	0	0		0	0	0	0		0	0	0	0	45	0		0	0	0	0	0	0	0	0
RF00101	SraC/RyeA RNA	R	1	0	0		0	0	0	0	0	0	0	0	0	0	0	0	0	0	168	0	0	0	0	0	0		0	0	0	0		0	1	0	0	1	0		0	0	0	0	0	0	0	0
RF00102	VA RNA	1	0	0	1		0	0	0	0	0	0	0	0	0	0	0	0	0	0	0	0	0	0	0	0	0		0	0	0	0		0	0	0	0	2	0		0	0	0	0	0	0	0	0
RF00103	mir-1 microRNA precursor family	1	0	0	0		0	0	0	0	0	0	0	0	0	0	0	0	0	0	0	0	0	0	0	0	0		0	0	0	0		0	0	0	0	82	0		0	0	0	0	0	0	0	0
RF00104	mir-10 microRNA precursor family	1	0	0	0		0	0	0	0	0	0	0	0	0	0	0	0	0	0	0	0	0	0	0	0	0		0	0	0	0		0	0	0	0	98	0		0	0	0	0	0	0	0	0
RF00105	Small nucleolar RNA SNORD115	1	0	0	0		0	0	0	0	0	0	0	0	0	0	0	0	0	0	0	0	0	0	0	0	0		0	0	0	0		0	0	0	0	28	0		0	0	0	0	0	0	0	0
RF00106	RNAI	R	1	R	R		0	5	2	0	0	0	0	0	0	14	0	0	0	0	77	0	0	0	0	0	0		0	1	0	0		0	6	1	2	31	0		1	0	0	18	1	0	0	0
RF00108	Small nucleolar RNA SNORD116	1	0	0	0		0	0	0	0	0	0	0	0	0	0	0	0	0	0	0	0	0	0	0	0	0		0	0	0	0		0	0	0	0	31	0		0	0	0	0	0	0	0	0
RF00109	Vimentin 3' UTR protein-binding region	1	0	0	0		0	0	0	0	0	0	0	0	0	0	0	0	0	0	0	0	0	0	0	0	0		0	0	0	0		0	0	0	0	49	0		0	0	0	0	0	0	0	0
RF00110	RybB RNA	R	1	0	0		0	0	0	0	0	0	0	0	0	0	0	0	0	0	145	0	0	0	0	0	0		0	0	0	0		0	1	0	0	0	0		0	0	0	0	0	0	0	0
RF00111	RyeB RNA	R	1	0	0		0	0	0	0	0	0	0	0	0	0	0	0	0	0	217	0	0	0	0	0	0		0	0	0	0		0	1	0	0	1	0		0	0	0	0	0	0	0	0
RF00112	CyaR/Rye RNA	R	1	0	1		0	0	0	0	0	0	0	0	0	0	0	0	0	0	148	0	0	0	0	0	0		0	0	0	0		0	0	0	0	2	0		0	0	0	0	0	0	0	0
RF00113	QUAD RNA	R	1	0	0		0	0	0	0	0	0	0	0	0	1	0	0	0	0	104	0	0	0	0	0	0		0	0	0	0		0	0	0	0	2	0		0	0	0	0	0	0	0	0
RF00114	Ribosomal S15 leader	R	1	0	0		0	0	0	0	0	0	0	0	0	1	0	0	0	0	338	0	0	0	0	0	0		0	0	0	0		0	1	0	0	1	0		0	0	0	0	0	0	0	0
RF00115	IS061 RNA	R	1	0	0		0	0	0	0	0	0	0	0	0	0	0	0	0	0	61	0	0	0	0	0	0		0	0	0	0		0	0	0	0	1	0		0	0	0	0	0	0	0	0
RF00116	C0465 RNA	0	1	0	0		0	0	0	0	0	0	0	0	0	0	0	0	0	0	53	0	0	0	0	0	0		0	0	0	0		0	0	0	0	0	0		0	0	0	0	0	0	0	0
RF00117	C0719 RNA	0	1	0	0		0	0	0	0	0	0	0	0	0	0	0	0	0	0	36	0	0	0	0	0	0		0	0	0	0		0	0	0	0	0	0		0	0	0	0	0	0	0	0
RF00118	rydB RNA	R	1	0	0		0	0	0	0	0	0	0	0	0	0	0	0	0	0	99	0	0	0	0	0	0		0	0	0	0		0	0	0	0	1	0		0	0	0	0	0	0	0	0
RF00119	C0299 RNA	0	1	0	0		0	0	0	0	0	0	0	0	0	0	0	0	0	0	52	0	0	0	0	0	0		0	0	0	0		0	0	0	0	0	0		0	0	0	0	0	0	0	0
RF00120	C0343 RNA	R	1	0	0		0	0	0	0	0	0	0	0	0	1	0	0	0	0	104	0	0	0	0	0	0		0	0	0	0		0	0	0	0	1	0		0	0	0	0	0	0	0	0
RF00121	MicC RNA	0	1	0	0		0	0	0	0	0	0	0	0	0	1	0	0	0	0	103	0	0	0	0	0	0		0	0	0	0		0	0	0	0	0	0		0	0	0	0	0	0	0	0
RF00122	GadY	0	1	0	0		0	0	0	0	0	0	0	0	0	0	0	0	0	0	58	0	0	0	0	0	0		0	0	0	0		0	0	0	0	0	0		0	0	0	0	0	0	0	0
RF00124	IS102 RNA	0	1	0	0		0	0	0	0	0	0	0	0	0	0	0	0	0	0	47	0	0	0	0	0	0		0	0	0	0		0	0	0	0	0	0		0	0	0	0	0	0	0	0
RF00125	IS128 RNA	R	1	0	0		0	0	0	0	0	0	0	0	0	0	0	0	0	0	18	0	0	0	0	0	0		0	0	0	0		0	0	0	0	2	0		0	0	0	0	0	0	0	0
RF00126	ryfA RNA	R	1	0	0		0	0	0	0	0	0	0	0	0	0	0	0	0	0	100	0	0	0	0	0	0		0	0	0	0		0	0	0	0	2	0		0	0	0	0	0	0	0	0
RF00127	t44 RNA	R	1	0	0		0	0	0	0	0	0	0	0	0	0	0	0	0	0	299	0	0	0	0	0	0		0	0	0	0		0	0	0	0	1	0		0	0	0	0	0	0	0	0
RF00129	mir-103/107 microRNA precursor	1	0	0	0		0	0	0	0	0	0	0	0	0	0	0	0	0	0	0	0	0	0	0	0	0		0	0	0	0		0	0	0	0	50	0		0	0	0	0	0	0	0	0
RF00130	mir-192/215 microRNA precursor	1	0	0	0		0	0	0	0	0	0	0	0	0	0	0	0	0	0	0	0	0	0	0	0	0		0	0	0	0		0	0	0	0	42	0		0	0	0	0	0	0	0	0
RF00131	mir-30 microRNA precursor	1	0	0	0		0	0	0	0	0	0	0	0	0	0	0	0	0	0	0	0	0	0	0	0	0		0	0	0	0		0	0	0	0	46	0		0	0	0	0	0	0	0	0
RF00132	Small nucleolar RNA R24	1	0	0	0		0	0	0	0	0	0	0	0	0	0	0	0	0	0	0	0	0	0	0	0	0		0	0	0	0		0	14	0	0	1	0		0	0	0	0	0	0	0	0
RF00137	Small nucleolar RNA SNORD83	1	0	0	0		0	0	0	0	0	0	0	0	0	0	0	0	0	0	0	0	0	0	0	0	0		0	0	0	0		0	0	0	0	45	0		0	0	0	0	0	0	0	0
RF00139	Small nucleolar RNA SNORA72	1	0	0	0		0	0	0	0	0	0	0	0	0	0	0	0	0	0	0	0	0	0	0	0	0		0	0	0	0		0	0	0	0	37	0		0	0	0	0	0	0	0	0
RF00140	Alpha operon ribosome binding site	R	1	0	0		0	0	0	0	0	0	0	0	0	1	0	0	0	0	411	0	0	0	0	0	0		0	0	0	0		0	0	0	0	6	0		0	0	0	0	0	0	0	0
RF00142	Small nucleolar RNA Z118/Z121/Z120	1	0	0	0		0	0	0	0	0	0	0	0	0	0	0	0	0	0	0	0	0	0	0	0	0		0	0	0	0		0	5	0	0	2	0		0	0	0	0	0	0	0	0
RF00144	mir-199 microRNA precursor	1	0	0	0		0	0	0	0	0	0	0	0	0	0	0	0	0	0	0	0	0	0	0	0	0		0	0	0	0		0	0	0	0	50	0		0	0	0	0	0	0	0	0
RF00145	Small nucleolar RNA Z105	1	0	0	0		0	0	0	0	0	0	0	0	0	0	0	0	0	0	0	0	0	0	0	0	0		0	0	0	0		0	17	0	0	0	0		0	0	0	0	0	0	0	0
RF00149	Small nucleolar RNA Z103	1	0	0	0		0	0	0	0	0	0	0	0	0	0	0	0	0	0	0	0	0	0	0	0	0		0	0	0	0		0	18	0	0	0	0		0	0	0	0	0	0	0	0
RF00150	Small nucleolar RNA SNORD42	1	0	0	0		0	0	0	0	0	0	0	0	0	0	0	0	0	0	0	0	0	0	0	0	0		0	0	0	0		0	0	0	0	37	0		0	0	0	0	0	0	0	0
RF00154	Small nucleolar RNA SNORD63	1	0	0	0		0	0	0	0	0	0	0	0	0	0	0	0	0	0	0	0	0	0	0	0	0		0	0	0	0		0	0	0	0	45	0		0	0	0	0	0	0	0	0
RF00156	Small nucleolar RNA SNORA70	1	0	0	0		0	0	0	0	0	0	0	0	0	0	0	0	0	0	0	0	0	0	0	0	0		0	0	0	0		0	0	0	0	47	0		0	0	0	0	0	0	0	0
RF00158	Small nucleolar RNA SNORD82	1	0	0	0		0	0	0	0	0	0	0	0	0	0	0	0	0	0	0	0	0	0	0	0	0		0	0	0	0		0	0	0	0	80	0		0	0	0	0	0	0	0	0
RF00159	Small nucleolar RNA Z168/Z174	1	0	0	0		0	0	0	0	0	0	0	0	0	0	0	0	0	0	0	0	0	0	0	0	0		0	0	0	0		0	3	0	0	0	0		0	0	0	0	0	0	0	0
RF00161	Nanos 3' UTR translation control element	1	0	0	0		0	0	0	0	0	0	0	0	0	0	0	0	0	0	0	0	0	0	0	0	0		0	0	0	0		0	0	0	0	17	0		0	0	0	0	0	0	0	0
RF00164	Coronavirus 3' stem-loop II-like motif (s2m)	1	0	0	1		0	0	0	0	0	0	0	0	0	0	0	0	0	0	0	0	0	0	0	0	0		0	0	0	0		0	0	0	0	1	0		0	0	0	0	0	0	0	0
RF00165	Coronavirus 3' UTR pseudoknot	0	0	0	1		0	0	0	0	0	0	0	0	0	0	0	0	0	0	0	0	0	0	0	0	0		0	0	0	0		0	0	0	0	0	0		0	0	0	0	0	0	0	0
RF00166	PrrB/RsmZ RNA family	R	1	0	0		0	0	0	0	0	0	0	0	0	0	0	0	0	0	47	0	0	0	0	0	0		0	0	0	0		0	0	0	0	1	0		0	0	0	0	0	0	0	0
RF00167	Purine riboswitch	R	1	0	0		0	1	3	0	0	0	0	0	0	380	8	0	0	0	25	0	2	0	1	0	2		0	0	0	0		0	0	0	0	1	0		0	0	0	0	0	0	0	0
RF00168	Lysine riboswitch	R	1	0	0		0	3	2	0	0	0	0	0	0	321	14	0	0	0	175	0	0	0	2	0	5		0	0	0	0		0	1	0	0	0	0		0	0	0	0	0	0	0	0
RF00170	Retron msr RNA	0	1	0	0		0	0	0	0	0	0	0	0	0	0	0	0	0	0	30	0	0	0	0	0	0		0	0	0	0		0	0	0	0	0	0		0	0	0	0	0	0	0	0
RF00171	Tombusvirus 5' UTR	0	0	0	1		0	0	0	0	0	0	0	0	0	0	0	0	0	0	0	0	0	0	0	0	0		0	0	0	0		0	0	0	0	0	0		0	0	0	0	0	0	0	0
RF00172	ctgf/hcs24 CAESAR	1	0	0	0		0	0	0	0	0	0	0	0	0	0	0	0	0	0	0	0	0	0	0	0	0		0	0	0	0		0	0	0	0	39	0		0	0	0	0	0	0	0	0
RF00173	Hairpin ribozyme	1	0	0	1		0	0	0	0	0	0	0	0	0	0	0	0	0	0	0	0	0	0	0	0	0		0	0	0	0		0	0	0	0	2	0		0	0	0	0	0	0	0	0
RF00174	Cobalamin riboswitch	R	1	0	1		3	92	67	1	12	10	41	0	0	271	10	0	1	5	594	0	5	0	2	0	11		0	0	0	0		0	6	1	0	6	0		0	0	0	0	0	0	0	0
RF00175	Human immunodeficiency virus type 1 dimerisation initiation site	1	0	0	1		0	0	0	0	0	0	0	0	0	0	0	0	0	0	0	0	0	0	0	0	0		0	0	0	0		0	0	0	0	1	0		5	0	0	0	0	0	0	0
RF00176	Tombusvirus 3' UTR region IV	0	0	0	1		0	0	0	0	0	0	0	0	0	0	0	0	0	0	0	0	0	0	0	0	0		0	0	0	0		0	0	0	0	0	0		0	0	0	0	0	0	0	0
RF00177	Small subunit ribosomal RNA; 5' domain	1	1	1	1		224	17469	4745	70	64	170	2368	6	12	14262	135	5	54	304	38914	1	698	0	923	23	96		394	1667	6	3		466	5490	3280	813	27336	424		0	0	0	0	0	0	0	0
RF00178	mir-24 microRNA precursor family	1	0	0	0		0	0	0	0	0	0	0	0	0	0	0	0	0	0	0	0	0	0	0	0	0		0	0	0	0		0	0	0	0	46	0		0	0	0	0	0	0	0	0
RF00179	GAIT element	1	0	0	0		0	0	0	0	0	0	0	0	0	0	0	0	0	0	0	0	0	0	0	0	0		0	0	0	0		0	0	0	0	18	0		0	0	0	0	0	0	0	0
RF00180	Renin stability regulatory element (REN-SRE)	1	1	0	0		0	0	0	0	0	0	0	0	0	1	0	0	0	0	2	0	0	0	0	0	0		0	0	0	0		0	0	0	1	34	0		0	0	0	0	0	0	0	0
RF00182	Coronavirus packaging signal	1	0	0	1		0	0	0	0	0	0	0	0	0	0	0	0	0	0	0	0	0	0	0	0	0		0	0	0	0		0	0	0	0	1	0		0	0	0	0	0	0	0	0
RF00183	G-CSF factor stem-loop destabilising element (SLDE)	1	0	0	0		0	0	0	0	0	0	0	0	0	0	0	0	0	0	0	0	0	0	0	0	0		0	0	0	0		0	0	0	0	25	0		0	0	0	0	0	0	0	0
RF00184	Potato virus X cis-acting regulatory element	1	0	0	1		0	0	0	0	0	0	0	0	0	0	0	0	0	0	0	0	0	0	0	0	0		0	0	0	0		0	0	0	0	2	0		0	0	0	0	0	0	0	0
RF00185	Flavivirus 3' UTR cis-acting replication element (CRE)	0	0	0	1		0	0	0	0	0	0	0	0	0	0	0	0	0	0	0	0	0	0	0	0	0		0	0	0	0		0	0	0	0	0	0		0	0	0	0	0	0	0	0
RF00187	Small nucleolar RNA SNORD102	1	0	0	0		0	0	0	0	0	0	0	0	0	0	0	0	0	0	0	0	0	0	0	0	0		0	0	0	0		0	0	0	0	31	0		0	0	0	0	0	0	0	0
RF00188	Small nucleolar RNA SNORD103/SNORD85	1	0	0	0		0	0	0	0	0	0	0	0	0	0	0	0	0	0	0	0	0	0	0	0	0		0	0	0	0		0	0	0	0	42	0		0	0	0	0	0	0	0	0
RF00189	Small nucleolar RNA SNORD95	1	R	0	0		0	0	0	0	0	0	0	0	0	0	0	0	0	0	1	0	0	0	0	0	0		0	0	0	0		0	0	0	0	36	0		0	0	0	0	0	0	0	0
RF00191	Small nucleolar RNA SNORA57	1	0	0	0		0	0	0	0	0	0	0	0	0	0	0	0	0	0	0	0	0	0	0	0	0		0	0	0	0		0	0	0	0	42	0		0	0	0	0	0	0	0	0
RF00192	Bovine leukaemia virus RNA packaging signal	1	0	0	1		0	0	0	0	0	0	0	0	0	0	0	0	0	0	0	0	0	0	0	0	0		0	0	0	0		0	0	0	0	1	0		1	0	0	0	0	0	0	0
RF00193	Citrus tristeza virus replication signal	0	0	0	1		0	0	0	0	0	0	0	0	0	0	0	0	0	0	0	0	0	0	0	0	0		0	0	0	0		0	0	0	0	0	0		0	0	0	0	0	0	0	0
RF00194	Rubella virus 3' cis-acting element	0	0	0	1		0	0	0	0	0	0	0	0	0	0	0	0	0	0	0	0	0	0	0	0	0		0	0	0	0		0	0	0	0	0	0		0	0	0	0	0	0	0	0
RF00195	RsmY RNA family	0	1	0	0		0	0	0	0	0	0	0	0	0	0	0	0	0	0	28	0	0	0	0	0	0		0	0	0	0		0	0	0	0	0	0		0	0	0	0	0	0	0	0
RF00196	Alfalfa mosaic virus RNA 1 5' UTR stem-loop	1	0	0	1		0	0	0	0	0	0	0	0	0	0	0	0	0	0	0	0	0	0	0	0	0		0	0	0	0		0	0	0	0	3	0		0	0	0	0	0	0	0	0
RF00200	Small nucleolar RNA Z199	1	0	0	0		0	0	0	0	0	0	0	0	0	0	0	0	0	0	0	0	0	0	0	0	0		0	0	0	0		0	13	0	0	1	0		0	0	0	0	0	0	0	0
RF00201	Small nucleolar RNA Z278	1	0	0	0		0	0	0	0	0	0	0	0	0	0	0	0	0	0	0	0	0	0	0	0	0		0	0	0	0		0	14	0	0	5	0		0	0	0	0	0	0	0	0
RF00202	Small nucleolar RNA R66	1	0	0	0		0	0	0	0	0	0	0	0	0	0	0	0	0	0	0	0	0	0	0	0	0		0	0	0	0		0	13	0	0	0	0		0	0	0	0	0	0	0	0
RF00203	Small nucleolar RNA R160	1	0	0	0		0	0	0	0	0	0	0	0	0	0	0	0	0	0	0	0	0	0	0	0	0		0	0	0	0		0	11	0	0	2	0		0	0	0	0	0	0	0	0
RF00204	Small nucleolar RNA R12	1	0	0	0		0	0	0	0	0	0	0	0	0	0	0	0	0	0	0	0	0	0	0	0	0		0	0	0	0		0	17	0	0	1	0		0	0	0	0	0	0	0	0
RF00207	K10 transport/localisation element (TLS)	1	0	0	0		0	0	0	0	0	0	0	0	0	0	0	0	0	0	0	0	0	0	0	0	0		0	0	0	0		0	0	0	0	4	0		0	0	0	0	0	0	0	0
RF00208	Small nucleolar RNA R72	1	R	0	0		0	0	0	0	0	0	0	0	0	0	0	0	0	0	3	0	0	0	0	0	0		0	0	0	0		0	2	0	0	0	0		0	0	0	0	0	0	0	0
RF00210	Aphthovirus internal ribosome entry site (IRES)	0	0	0	1		0	0	0	0	0	0	0	0	0	0	0	0	0	0	0	0	0	0	0	0	0		0	0	0	0		0	0	0	0	0	0		0	0	0	1	0	0	0	0
RF00213	Small nucleolar RNA R38	1	0	0	0		0	0	0	0	0	0	0	0	0	0	0	0	0	0	0	0	0	0	0	0	0		0	0	0	0		0	14	1	0	102	0		0	0	0	0	0	0	0	0
RF00214	Retrovirus direct repeat 1 (dr1)	1	0	0	1		0	0	0	0	0	0	0	0	0	0	0	0	0	0	0	0	0	0	0	0	0		0	0	0	0		0	0	0	0	4	0		28	0	0	0	0	0	0	0
RF00215	Tombus virus defective interfering (DI) RNA region 3	1	0	0	1		0	0	0	0	0	0	0	0	0	0	0	0	0	0	0	0	0	0	0	0	0		0	0	0	0		0	0	0	0	1	0		0	0	0	0	0	0	0	0
RF00216	c-myc internal ribosome entry site (IRES)	1	0	0	0		0	0	0	0	0	0	0	0	0	0	0	0	0	0	0	0	0	0	0	0	0		0	0	0	0		0	0	0	0	31	0		0	0	0	0	0	0	0	0
RF00217	Small nucleolar RNA SNORD20	1	0	0	0		0	0	0	0	0	0	0	0	0	0	0	0	0	0	0	0	0	0	0	0	0		0	0	0	0		0	0	0	0	37	0		0	0	0	0	0	0	0	0
RF00220	Human rhinovirus internal cis-acting regulatory element (CRE)	0	0	0	1		0	0	0	0	0	0	0	0	0	0	0	0	0	0	0	0	0	0	0	0	0		0	0	0	0		0	0	0	0	0	0		0	0	0	0	0	0	0	0
RF00222	Bag-1 internal ribosome entry site (IRES)	1	0	0	0		0	0	0	0	0	0	0	0	0	0	0	0	0	0	0	0	0	0	0	0	0		0	0	0	0		0	0	0	0	24	0		0	0	0	0	0	0	0	0
RF00223	bip internal ribosome entry site (IRES)	1	0	0	0		0	0	0	0	0	0	0	0	0	0	0	0	0	0	0	0	0	0	0	0	0		0	0	0	0		0	0	0	0	28	0		0	0	0	0	0	0	0	0
RF00224	FGF-2 internal ribosome entry site (IRES)	1	0	0	0		0	0	0	0	0	0	0	0	0	0	0	0	0	0	0	0	0	0	0	0	0		0	0	0	0		0	0	0	0	9	0		0	0	0	0	0	0	0	0
RF00225	Tobamovirus internal ribosome entry site (IRES)	0	0	0	1		0	0	0	0	0	0	0	0	0	0	0	0	0	0	0	0	0	0	0	0	0		0	0	0	0		0	0	0	0	0	0		0	0	0	0	0	0	0	0
RF00226	n-myc internal ribosome entry site (IRES)	1	0	0	0		0	0	0	0	0	0	0	0	0	0	0	0	0	0	0	0	0	0	0	0	0		0	0	0	0		0	0	0	0	22	0		0	0	0	0	0	0	0	0
RF00227	FIE3 (ftz instability element 3') element	1	0	0	0		0	0	0	0	0	0	0	0	0	0	0	0	0	0	0	0	0	0	0	0	0		0	0	0	0		0	0	0	0	11	0		0	0	0	0	0	0	0	0
RF00228	Hepatitis A virus internal ribosome entry site (IRES)	0	0	0	1		0	0	0	0	0	0	0	0	0	0	0	0	0	0	0	0	0	0	0	0	0		0	0	0	0		0	0	0	0	0	0		0	0	0	0	0	0	0	0
RF00229	Picornavirus internal ribosome entry site (IRES)	0	0	0	1		0	0	0	0	0	0	0	0	0	0	0	0	0	0	0	0	0	0	0	0	0		0	0	0	0		0	0	0	0	0	0		0	0	0	0	0	0	0	0
RF00230	T-box leader	1	R	0	1		0	23	2	0	0	12	0	0	0	471	1	0	0	0	10	0	0	0	6	0	0		0	0	0	0		0	1	0	0	2	0		0	0	0	0	0	0	0	0
RF00231	Small Cajal body specific RNA 13	1	0	0	0		0	0	0	0	0	0	0	0	0	0	0	0	0	0	0	0	0	0	0	0	0		0	0	0	0		0	0	0	0	39	0		0	0	0	0	0	0	0	0
RF00232	Spi-1 (PU.1) 5' UTR regulatory element	1	0	0	0		0	0	0	0	0	0	0	0	0	0	0	0	0	0	0	0	0	0	0	0	0		0	0	0	0		0	0	0	0	20	0		0	0	0	0	0	0	0	0
RF00233	Tymovirus/Pomovirus tRNA-like 3' UTR element	0	0	0	1		0	0	0	0	0	0	0	0	0	0	0	0	0	0	0	0	0	0	0	0	0		0	0	0	0		0	0	0	0	0	0		0	0	0	0	0	0	0	0
RF00234	glmS glucosamine-6-phosphate activated ribozyme	0	1	0	0		0	2	0	0	0	3	0	0	0	296	9	0	0	0	0	0	0	0	1	0	0		0	0	0	0		0	0	0	0	0	0		0	0	0	0	0	0	0	0
RF00235	Plasmid RNAIII	0	1	0	0		0	0	0	0	0	0	0	0	0	7	0	0	0	0	0	0	0	0	0	0	0		0	0	0	0		0	0	0	0	0	0		0	0	0	0	0	0	0	0
RF00236	ctRNA	0	1	0	0		0	9	0	0	0	0	0	0	0	0	0	0	0	0	0	0	0	0	0	0	0		0	0	0	0		0	0	0	0	0	0		0	0	0	1	0	0	0	0
RF00237	mir-9/mir-79 microRNA precursor family	1	0	0	0		0	0	0	0	0	0	0	0	0	0	0	0	0	0	0	0	0	0	0	0	0		0	0	0	0		0	0	0	0	87	0		0	0	0	0	0	0	0	0
RF00238	ctRNA	R	1	0	0		0	0	1	0	0	0	0	0	0	14	0	0	0	0	0	0	0	0	0	0	0		0	0	0	0		0	0	0	0	1	0		0	0	0	1	0	0	0	0
RF00239	mir-124 microRNA precursor family	1	0	0	0		0	0	0	0	0	0	0	0	0	0	0	0	0	0	0	0	0	0	0	0	0		0	0	0	0		0	0	0	0	86	0		0	0	0	0	0	0	0	0
RF00240	RNA-OUT	R	1	0	1		0	1	1	0	0	0	0	0	0	16	0	0	0	0	55	0	0	0	2	0	0		0	0	0	0		1	14	0	1	36	0		1	0	0	2	0	0	0	1
RF00241	mir-8/mir-141/mir-200 microRNA precursor family	1	0	0	0		0	0	0	0	0	0	0	0	0	0	0	0	0	0	0	0	0	0	0	0	0		0	0	0	0		0	0	0	0	70	0		0	0	0	0	0	0	0	0
RF00242	ctRNA	R	1	0	1		0	0	1	0	0	0	0	0	0	12	0	0	0	0	0	0	0	0	0	0	0		0	0	0	0		0	0	0	0	1	0		0	0	0	4	0	0	0	0
RF00244	mir-26 microRNA precursor family	1	0	0	0		0	0	0	0	0	0	0	0	0	0	0	0	0	0	0	0	0	0	0	0	0		0	0	0	0		0	0	0	0	48	0		0	0	0	0	0	0	0	0
RF00245	mir-19 microRNA precursor family	1	0	0	0		0	0	0	0	0	0	0	0	0	0	0	0	0	0	0	0	0	0	0	0	0		0	0	0	0		0	0	0	0	54	0		0	0	0	0	0	0	0	0
RF00246	mir-135 microRNA precursor family	1	0	0	0		0	0	0	0	0	0	0	0	0	0	0	0	0	0	0	0	0	0	0	0	0		0	0	0	0		0	0	0	0	50	0		0	0	0	0	0	0	0	0
RF00247	mir-160 microRNA precursor family	1	0	0	0		0	0	0	0	0	0	0	0	0	0	0	0	0	0	0	0	0	0	0	0	0		0	0	0	0		0	19	0	0	0	0		0	0	0	0	0	0	0	0
RF00248	mir-148/mir-152 microRNA precursor family	1	0	0	0		0	0	0	0	0	0	0	0	0	0	0	0	0	0	0	0	0	0	0	0	0		0	0	0	0		0	0	0	0	47	0		0	0	0	0	0	0	0	0
RF00249	mir-46/mir-47/mir-281 microRNA precursor family	1	0	0	0		0	0	0	0	0	0	0	0	0	0	0	0	0	0	0	0	0	0	0	0	0		0	0	0	0		0	0	0	0	9	0		0	0	0	0	0	0	0	0
RF00250	Trans-activation response element (TAR)	1	R	0	1		0	1	0	0	0	0	0	0	0	0	0	0	0	0	0	0	0	0	0	0	0		0	0	0	0		0	0	0	0	5	0		10	0	0	0	0	0	0	0
RF00251	mir-219 microRNA precursor family	1	0	0	0		0	0	0	0	0	0	0	0	0	0	0	0	0	0	0	0	0	0	0	0	0		0	0	0	0		0	0	0	0	68	0		0	0	0	0	0	0	0	0
RF00252	Alfalfa mosaic virus coat protein binding (CPB) RNA	0	0	0	1		0	0	0	0	0	0	0	0	0	0	0	0	0	0	0	0	0	0	0	0	0		0	0	0	0		0	0	0	0	0	0		0	0	0	0	0	0	0	0
RF00253	mir-101 microRNA precursor family	1	0	0	0		0	0	0	0	0	0	0	0	0	0	0	0	0	0	0	0	0	0	0	0	0		0	0	0	0		0	0	0	0	52	0		0	0	0	0	0	0	0	0
RF00255	mir-218 microRNA precursor family	1	0	0	0		0	0	0	0	0	0	0	0	0	0	0	0	0	0	0	0	0	0	0	0	0		0	0	0	0		0	0	0	0	51	0		0	0	0	0	0	0	0	0
RF00256	mir-196 microRNA precursor family	1	0	0	0		0	0	0	0	0	0	0	0	0	0	0	0	0	0	0	0	0	0	0	0	0		0	0	0	0		0	0	0	0	59	0		0	0	0	0	0	0	0	0
RF00257	mir-194 microRNA precursor family	1	0	0	0		0	0	0	0	0	0	0	0	0	0	0	0	0	0	0	0	0	0	0	0	0		0	0	0	0		0	0	0	0	45	0		0	0	0	0	0	0	0	0
RF00258	mir-130 microRNA precursor family	1	0	0	0		0	0	0	0	0	0	0	0	0	0	0	0	0	0	0	0	0	0	0	0	0		0	0	0	0		0	0	0	0	43	0		0	0	0	0	0	0	0	0
RF00259	Interferon gamma 5' UTR regulatory element	1	0	0	0		0	0	0	0	0	0	0	0	0	0	0	0	0	0	0	0	0	0	0	0	0		0	0	0	0		0	0	0	0	60	0		0	0	0	0	0	0	0	0
RF00260	Hepatitis C virus (HCV) cis-acting replication element (CRE)	0	0	0	1		0	0	0	0	0	0	0	0	0	0	0	0	0	0	0	0	0	0	0	0	0		0	0	0	0		0	0	0	0	0	0		0	0	0	0	0	0	0	0
RF00261	L-myc internal ribosome entry site (IRES)	1	0	0	0		0	0	0	0	0	0	0	0	0	0	0	0	0	0	0	0	0	0	0	0	0		0	0	0	0		0	2	0	0	28	0		0	0	0	0	0	0	0	0
RF00262	sar RNA	0	1	0	1		0	0	0	0	0	0	0	0	0	0	0	0	0	0	28	0	0	0	0	0	0		0	0	0	0		0	0	0	0	0	0		0	0	0	0	0	0	0	0
RF00263	Small nucleolar RNA SNORA68	1	0	0	0		0	0	0	0	0	0	0	0	0	0	0	0	0	0	0	0	0	0	0	0	0		0	0	0	0		0	0	1	0	41	0		0	0	0	0	0	0	0	0
RF00265	Small nucleolar RNA SNORA69	1	0	0	0		0	0	0	0	0	0	0	0	0	0	0	0	0	0	0	0	0	0	0	0	0		0	0	0	0		0	0	0	0	37	0		0	0	0	0	0	0	0	0
RF00267	Small nucleolar RNA R64/Z200 family	1	0	0	0		0	0	0	0	0	0	0	0	0	0	0	0	0	0	0	0	0	0	0	0	0		0	0	0	0		0	13	0	0	0	0		0	0	0	0	0	0	0	0
RF00272	Small nucleolar RNA SNORA67	1	0	0	0		0	0	0	0	0	0	0	0	0	0	0	0	0	0	0	0	0	0	0	0	0		0	0	0	0		0	0	0	0	33	0		0	0	0	0	0	0	0	0
RF00275	Small nucleolar RNA SNORD56	1	0	0	0		0	0	0	0	0	0	0	0	0	0	0	0	0	0	0	0	0	0	0	0	0		0	0	0	0		0	0	0	0	34	0		0	0	0	0	0	0	0	0
RF00278	Small nucleolar RNA SNORD50	1	0	0	0		0	0	0	0	0	0	0	0	0	0	0	0	0	0	0	0	0	0	0	0	0		0	0	0	0		0	0	0	0	36	0		0	0	0	0	0	0	0	0
RF00279	Small nucleolar RNA SNORD45	1	0	0	0		0	0	0	0	0	0	0	0	0	0	0	0	0	0	0	0	0	0	0	0	0		0	0	0	0		0	0	0	0	36	0		0	0	0	0	0	0	0	0
RF00281	Small nucleolar RNA SNORD47	1	0	0	0		0	0	0	0	0	0	0	0	0	0	0	0	0	0	0	0	0	0	0	0	0		0	0	0	0		0	0	0	0	41	0		0	0	0	0	0	0	0	0
RF00282	Small nucleolar RNA SNORD48	1	0	0	0		0	0	0	0	0	0	0	0	0	0	0	0	0	0	0	0	0	0	0	0	0		0	0	0	0		0	0	0	0	33	0		0	0	0	0	0	0	0	0
RF00283	small Cajal body-specific RNA 18	1	0	0	0		0	0	0	0	0	0	0	0	0	0	0	0	0	0	0	0	0	0	0	0	0		0	0	0	0		0	0	0	0	35	0		0	0	0	0	0	0	0	0
RF00285	Z6 small nucleolar RNA	1	0	0	0		0	0	0	0	0	0	0	0	0	0	0	0	0	0	0	0	0	0	0	0	0		0	0	0	0		0	0	0	0	18	0		0	0	0	0	0	0	0	0
RF00286	Small Cajal body specific RNA 8	1	0	0	0		0	0	0	0	0	0	0	0	0	0	0	0	0	0	0	0	0	0	0	0	0		0	0	0	0		0	1	0	0	47	0		0	0	0	0	0	0	0	0
RF00288	Z30 small nucleolar RNA	1	0	0	0		0	0	0	0	0	0	0	0	0	0	0	0	0	0	0	0	0	0	0	0	0		0	0	0	0		0	0	0	0	42	0		0	0	0	0	0	0	0	0
RF00290	Bamboo mosaic potexvirus (BaMV) cis-regulatory element	0	0	0	1		0	0	0	0	0	0	0	0	0	0	0	0	0	0	0	0	0	0	0	0	0		0	0	0	0		0	0	0	0	0	0		0	0	0	0	0	0	0	0
RF00291	Small nucleolar RNA snoR639/H1	1	0	0	0		0	0	0	0	0	0	0	0	0	0	0	0	0	0	0	0	0	0	0	0	0		0	0	0	0		0	0	0	0	13	0		0	0	0	0	0	0	0	0
RF00292	Small nucleolar RNA TBR5	1	0	0	0		0	0	0	0	0	0	0	0	0	0	0	0	0	0	0	0	0	0	0	0	0		0	0	0	0		0	0	0	6	0	0		0	0	0	0	0	0	0	0
RF00293	Small nucleolar RNA snoM1	1	0	0	0		0	0	0	0	0	0	0	0	0	0	0	0	0	0	0	0	0	0	0	0	0		0	0	0	0		0	0	0	0	8	0		0	0	0	0	0	0	0	0
RF00294	Small nucleolar RNA TBR17	1	0	0	0		0	0	0	0	0	0	0	0	0	0	0	0	0	0	0	0	0	0	0	0	0		0	0	0	0		0	0	0	6	0	0		0	0	0	0	0	0	0	0
RF00295	Small nucleolar RNA TBR7	1	0	0	0		0	0	0	0	0	0	0	0	0	0	0	0	0	0	0	0	0	0	0	0	0		0	0	0	0		0	0	0	6	0	0		0	0	0	0	0	0	0	0
RF00296	Small nucleolar RNA R16	1	0	0	0		0	0	0	0	0	0	0	0	0	0	0	0	0	0	0	0	0	0	0	0	0		0	0	0	0		0	15	0	0	0	0		0	0	0	0	0	0	0	0
RF00300	Small nucleolar RNA Z221/R21b	1	0	0	0		0	0	0	0	0	0	0	0	0	0	0	0	0	0	0	0	0	0	0	0	0		0	0	0	0		0	13	0	0	0	0		0	0	0	0	0	0	0	0
RF00301	Small nucleolar RNA Z256	1	0	0	0		0	0	0	0	0	0	0	0	0	0	0	0	0	0	0	0	0	0	0	0	0		0	0	0	0		0	4	0	0	0	0		0	0	0	0	0	0	0	0
RF00303	Small nucleolar RNA snoR86	1	0	0	0		0	0	0	0	0	0	0	0	0	0	0	0	0	0	0	0	0	0	0	0	0		0	0	0	0		0	13	0	0	0	0		0	0	0	0	0	0	0	0
RF00305	Small nucleolar RNA Z248	1	0	0	0		0	0	0	0	0	0	0	0	0	0	0	0	0	0	0	0	0	0	0	0	0		0	0	0	0		0	6	0	0	0	0		0	0	0	0	0	0	0	0
RF00306	Small nucleolar RNA Z178	1	0	0	0		0	0	0	0	0	0	0	0	0	0	0	0	0	0	0	0	0	0	0	0	0		0	0	0	0		0	6	0	0	30	0		0	0	0	0	0	0	0	0
RF00310	Small nucleolar RNA Z165	1	0	0	0		0	0	0	0	0	0	0	0	0	0	0	0	0	0	0	0	0	0	0	0	0		0	0	0	0		0	3	0	0	3	0		0	0	0	0	0	0	0	0
RF00311	Small nucleolar RNA Z188	1	0	0	0		0	0	0	0	0	0	0	0	0	0	0	0	0	0	0	0	0	0	0	0	0		0	0	0	0		0	5	0	0	1	0		0	0	0	0	0	0	0	0
RF00312	Small nucleolar RNA Z206	1	R	0	0		0	1	0	0	0	0	0	0	0	0	0	0	0	0	6	0	0	0	0	0	0		0	0	0	0		0	4	0	0	0	0		0	0	0	0	0	0	0	0
RF00313	Small nucleolar RNA Z173	1	0	0	0		0	0	0	0	0	0	0	0	0	0	0	0	0	0	0	0	0	0	0	0	0		0	0	0	0		0	3	0	0	0	0		0	0	0	0	0	0	0	0
RF00314	Small nucleolar RNA Z182	1	0	0	0		0	0	0	0	0	0	0	0	0	0	0	0	0	0	0	0	0	0	0	0	0		0	0	0	0		0	3	0	0	0	0		0	0	0	0	0	0	0	0
RF00315	Small nucleolar RNA J33	1	0	0	0		0	0	0	0	0	0	0	0	0	0	0	0	0	0	0	0	0	0	0	0	0		0	0	0	0		0	14	0	0	1	0		0	0	0	0	0	0	0	0
RF00316	Small nucleolar RNA R43	1	0	0	0		0	0	0	0	0	0	0	0	0	0	0	0	0	0	0	0	0	0	0	0	0		0	0	0	0		0	1	0	0	0	0		0	0	0	0	0	0	0	0
RF00317	Small nucleolar RNA Z163/Z177 family	1	0	0	0		0	0	0	0	0	0	0	0	0	0	0	0	0	0	0	0	0	0	0	0	0		0	0	0	0		0	3	0	0	0	0		0	0	0	0	0	0	0	0
RF00318	Small nucleolar RNA Z175	1	0	0	0		0	0	0	0	0	0	0	0	0	0	0	0	0	0	0	0	0	0	0	0	0		0	0	0	0		0	3	0	0	0	0		0	0	0	0	0	0	0	0
RF00319	Small nucleolar RNA SNORA23	1	0	0	0		0	0	0	0	0	0	0	0	0	0	0	0	0	0	0	0	0	0	0	0	0		0	0	0	0		0	0	0	0	42	0		0	0	0	0	0	0	0	0
RF00320	Small nucleolar RNA Z185	1	0	0	0		0	0	0	0	0	0	0	0	0	0	0	0	0	0	0	0	0	0	0	0	0		0	0	0	0		0	3	0	0	3	0		0	0	0	0	0	0	0	0
RF00321	Small nucleolar RNA Z247	1	0	0	0		0	0	0	0	0	0	0	0	0	0	0	0	0	0	0	0	0	0	0	0	0		0	0	0	0		0	20	0	0	3	0		0	0	0	0	0	0	0	0
RF00322	Small nucleolar RNA SNORA31	1	0	0	0		0	0	0	0	0	0	0	0	0	0	0	0	0	0	0	0	0	0	0	0	0		0	0	0	0		0	0	0	0	44	0		0	0	0	0	0	0	0	0
RF00323	Small nucleolar RNA R79	1	0	0	0		0	0	0	0	0	0	0	0	0	0	0	0	0	0	0	0	0	0	0	0	0		0	0	0	0		0	1	0	0	5	0		0	0	0	0	0	0	0	0
RF00324	Small nucleolar RNA MBII-202	1	0	0	0		0	0	0	0	0	0	0	0	0	0	0	0	0	0	0	0	0	0	0	0	0		0	0	0	0		0	0	0	0	38	0		0	0	0	0	0	0	0	0
RF00326	Small nucleolar RNA Z155	1	0	0	0		0	0	0	0	0	0	0	0	0	0	0	0	0	0	0	0	0	0	0	0	0		0	0	0	0		0	13	0	0	0	0		0	0	0	0	0	0	0	0
RF00327	Small nucleolar RNA Z194	1	0	0	0		0	0	0	0	0	0	0	0	0	0	0	0	0	0	0	0	0	0	0	0	0		0	0	0	0		0	4	0	0	2	0		0	0	0	0	0	0	0	0
RF00329	Small nucleolar RNA Z162	1	0	0	0		0	0	0	0	0	0	0	0	0	0	0	0	0	0	0	0	0	0	0	0	0		0	0	0	0		0	7	0	0	0	0		0	0	0	0	0	0	0	0
RF00330	Small nucleolar RNA Z43	1	0	0	0		0	0	0	0	0	0	0	0	0	0	0	0	0	0	0	0	0	0	0	0	0		0	0	0	0		0	14	1	0	0	0		0	0	0	0	0	0	0	0
RF00331	Small nucleolar RNA Z169	1	0	0	0		0	0	0	0	0	0	0	0	0	0	0	0	0	0	0	0	0	0	0	0	0		0	0	0	0		0	3	0	0	0	0		0	0	0	0	0	0	0	0
RF00332	Small nucleolar RNA Z266	1	0	0	0		0	0	0	0	0	0	0	0	0	0	0	0	0	0	0	0	0	0	0	0	0		0	0	0	0		0	14	0	0	0	0		0	0	0	0	0	0	0	0
RF00335	Small nucleolar RNA Z13/snr52	1	0	0	0		0	0	0	0	0	0	0	0	0	0	0	0	0	0	0	0	0	0	0	0	0		0	0	0	0		0	1	0	1	81	0		0	0	0	0	0	0	0	0
RF00336	Small nucleolar RNA J26	1	0	0	0		0	0	0	0	0	0	0	0	0	0	0	0	0	0	0	0	0	0	0	0	0		0	0	0	0		0	3	0	0	0	0		0	0	0	0	0	0	0	0
RF00341	Small nucleolar RNA Z39	1	0	0	0		0	0	0	0	0	0	0	0	0	0	0	0	0	0	0	0	0	0	0	0	0		0	0	0	0		0	0	0	0	37	0		0	0	0	0	0	0	0	0
RF00342	Small nucleolar RNA Z40	1	0	0	0		0	0	0	0	0	0	0	0	0	0	0	0	0	0	0	0	0	0	0	0	0		0	0	0	0		0	0	0	0	38	0		0	0	0	0	0	0	0	0
RF00343	Small nucleolar RNA Z122	1	0	0	0		0	0	0	0	0	0	0	0	0	0	0	0	0	0	0	0	0	0	0	0	0		0	0	0	0		0	12	0	0	12	0		0	0	0	0	0	0	0	0
RF00344	Small nucleolar RNA Z267	1	0	0	0		0	0	0	0	0	0	0	0	0	0	0	0	0	0	0	0	0	0	0	0	0		0	0	0	0		0	12	0	0	1	0		0	0	0	0	0	0	0	0
RF00348	Small nucleolar RNA snoR9	1	0	0	0		0	0	0	0	0	0	0	0	0	0	0	0	0	0	0	0	0	0	0	0	0		0	0	0	0		0	2	0	0	1	0		0	0	0	0	0	0	0	0
RF00349	Small nucleolar RNA R11/Z151	1	0	0	0		0	0	0	0	0	0	0	0	0	0	0	0	0	0	0	0	0	0	0	0	0		0	0	0	0		0	14	0	0	3	0		0	0	0	0	0	0	0	0
RF00350	Small nucleolar RNA Z152/R70/R12/	1	0	0	0		0	0	0	0	0	0	0	0	0	0	0	0	0	0	0	0	0	0	0	0	0		0	0	0	0		0	16	0	0	1	0		0	0	0	0	0	0	0	0
RF00351	Small nucleolar RNA R20	1	0	0	0		0	0	0	0	0	0	0	0	0	0	0	0	0	0	0	0	0	0	0	0	0		0	0	0	0		0	2	0	0	0	0		0	0	0	0	0	0	0	0
RF00352	Small nucleolar RNA R21	1	0	0	0		0	0	0	0	0	0	0	0	0	0	0	0	0	0	0	0	0	0	0	0	0		0	0	0	0		0	5	0	0	0	0		0	0	0	0	0	0	0	0
RF00353	Small nucleolar RNA snoR31/Z110/Z27	1	0	0	0		0	0	0	0	0	0	0	0	0	0	0	0	0	0	0	0	0	0	0	0	0		0	0	0	0		0	14	0	0	0	0		0	0	0	0	0	0	0	0
RF00355	Small nucleolar RNA snoR28	1	0	0	0		0	0	0	0	0	0	0	0	0	0	0	0	0	0	0	0	0	0	0	0	0		0	0	0	0		0	9	0	0	1	0		0	0	0	0	0	0	0	0
RF00356	Small nucleolar RNA R32/R81/Z41	1	0	0	0		0	0	0	0	0	0	0	0	0	0	0	0	0	0	0	0	0	0	0	0	0		0	0	0	0		0	7	0	0	0	0		0	0	0	0	0	0	0	0
RF00360	Small nucleolar RNA Z107/R87	1	0	0	0		0	0	0	0	0	0	0	0	0	0	0	0	0	0	0	0	0	0	0	0	0		0	0	0	0		0	14	0	0	0	0		0	0	0	0	0	0	0	0
RF00361	Small nucleolar RNA Z119	1	0	0	0		0	0	0	0	0	0	0	0	0	0	0	0	0	0	0	0	0	0	0	0	0		0	0	0	0		0	4	0	0	0	0		0	0	0	0	0	0	0	0
RF00362	Pospiviroid RY motif stem loop	0	0	0	0		0	0	0	0	0	0	0	0	0	0	0	0	0	0	0	0	0	0	0	0	0		0	0	0	0		0	0	0	0	0	0		0	0	0	0	0	0	0	0
RF00364	mir-BART2 microRNA precursor family	1	0	0	1		0	0	0	0	0	0	0	0	0	0	0	0	0	0	0	0	0	0	0	0	0		0	0	0	0		0	0	0	0	1	0		0	0	0	0	0	0	0	0
RF00365	mir-BHRF1-1 microRNA precursor family	1	0	0	1		0	0	0	0	0	0	0	0	0	0	0	0	0	0	0	0	0	0	0	0	0		0	0	0	0		0	0	0	0	1	0		0	0	0	0	0	0	0	0
RF00366	mir-BHRF1-2 microRNA precursor family	1	0	0	1		0	0	0	0	0	0	0	0	0	0	0	0	0	0	0	0	0	0	0	0	0		0	0	0	0		0	0	0	0	1	0		0	0	0	0	0	0	0	0
RF00367	mir-BHRF1-3 microRNA precursor family	1	0	0	1		0	0	0	0	0	0	0	0	0	0	0	0	0	0	0	0	0	0	0	0	0		0	0	0	0		0	0	0	0	1	0		0	0	0	0	0	0	0	0
RF00368	sroB RNA	R	1	0	0		0	0	0	0	0	0	0	0	0	0	0	0	0	0	137	0	0	0	0	0	0		0	0	0	0		0	0	0	0	4	0		0	0	0	0	0	0	0	0
RF00369	sroC RNA	R	1	0	0		0	0	0	0	0	0	0	0	0	0	0	0	0	0	125	0	0	0	0	0	0		0	0	0	0		0	1	0	0	2	0		0	0	0	0	0	0	0	0
RF00370	sroD RNA	R	1	0	0		0	0	0	0	0	0	0	0	0	0	0	0	0	0	105	0	0	0	0	0	0		0	0	0	0		0	1	0	0	1	0		0	0	0	0	0	0	0	0
RF00371	sroE RNA	R	1	0	1		0	0	0	0	0	0	0	0	0	0	0	0	0	0	104	0	0	0	0	0	0		0	0	0	0		0	1	0	0	0	0		0	0	0	0	0	0	0	0
RF00372	sroH RNA	R	1	0	0		0	0	0	0	0	0	1	0	0	0	0	0	0	0	40	0	0	0	0	0	0		0	0	0	0		0	0	0	0	1	0		0	0	0	0	0	0	0	0
RF00374	Gammaretrovirus core encapsidation signal	1	0	0	1		0	0	0	0	0	0	0	0	0	0	0	0	0	0	0	0	0	0	0	0	0		0	0	0	0		0	0	0	0	7	0		28	0	0	0	0	0	0	0
RF00375	HIV primer binding site (PBS)	1	R	0	1		0	1	0	0	0	0	0	0	0	0	0	0	0	0	0	0	0	0	0	0	0		0	0	0	0		0	0	0	0	12	0		10	0	0	0	0	0	0	0
RF00376	HIV gag stem loop 3 (GSL3)	1	0	0	1		0	0	0	0	0	0	0	0	0	0	0	0	0	0	0	0	0	0	0	0	0		0	0	0	0		0	0	0	0	1	0		13	0	0	0	0	0	0	0
RF00377	Small nucleolar RNA U6-53/MBII-28	1	0	0	0		0	0	0	0	0	0	0	0	0	0	0	0	0	0	0	0	0	0	0	0	0		0	0	0	0		0	0	0	0	44	0		0	0	0	0	0	0	0	0
RF00378	Qrr RNA	R	1	0	0		0	0	0	0	0	0	0	0	0	0	0	0	0	0	54	0	0	0	0	0	0		0	0	0	0		0	0	0	0	2	0		0	0	0	0	0	0	0	0
RF00379	ydaO/yuaA leader	R	1	0	0		1	102	0	0	0	1	19	0	0	165	3	0	0	0	6	0	0	0	0	0	0		0	0	0	0		0	1	0	0	0	0		0	0	0	0	0	0	0	0
RF00380	ykoK leader	R	1	1	0		0	48	0	0	0	4	0	0	0	239	4	0	0	0	51	0	0	0	1	0	0		0	2	0	0		0	0	0	0	3	0		0	0	0	0	0	0	0	0
RF00381	Antizyme RNA frameshifting stimulation element	1	0	0	0		0	0	0	0	0	0	0	0	0	0	0	0	0	0	0	0	0	0	0	0	0		0	0	0	0		0	0	0	0	58	0		0	0	0	0	0	0	0	0
RF00382	DnaX ribosomal frameshifting element	R	1	0	0		0	0	0	0	0	0	0	0	0	2	0	0	0	0	134	0	0	0	0	0	0		0	0	0	0		0	0	0	0	1	0		0	0	0	0	0	0	0	0
RF00383	Insertion sequence IS1222 ribosomal frameshifting element	R	1	0	0		0	0	0	0	0	0	0	0	0	0	0	0	0	0	38	0	0	0	0	0	0		0	0	0	0		0	1	0	0	1	0		0	0	0	0	0	0	0	0
RF00384	Poxvirus AX element late mRNA cis-regulatory element	0	0	0	1		0	0	0	0	0	0	0	0	0	0	0	0	0	0	0	0	0	0	0	0	0		0	0	0	0		0	0	0	0	0	0		0	0	0	0	0	0	0	0
RF00385	Infectious bronchitis virus D-RNA	0	0	0	1		0	0	0	0	0	0	0	0	0	0	0	0	0	0	0	0	0	0	0	0	0		0	0	0	0		0	0	0	0	0	0		0	0	0	0	0	0	0	0
RF00386	Enterovirus 5' cloverleaf cis-acting replication element	0	0	0	1		0	0	0	0	0	0	0	0	0	0	0	0	0	0	0	0	0	0	0	0	0		0	0	0	0		0	0	0	0	0	0		0	0	0	0	0	0	0	0
RF00387	FGF-1 internal ribosome entry site (IRES)	1	0	0	0		0	0	0	0	0	0	0	0	0	0	0	0	0	0	0	0	0	0	0	0	0		0	0	0	0		0	0	0	0	27	0		0	0	0	0	0	0	0	0
RF00388	Qa RNA	0	1	0	0		0	0	0	0	0	0	0	0	0	8	0	0	0	0	0	0	0	0	0	0	0		0	0	0	0		0	0	0	0	0	0		0	0	0	1	0	0	0	0
RF00389	Bamboo mosaic virus satellite RNA cis-regulatory element	0	0	0	1		0	0	0	0	0	0	0	0	0	0	0	0	0	0	0	0	0	0	0	0	0		0	0	0	0		0	0	0	0	0	0		0	0	0	0	0	0	0	0
RF00390	UPSK RNA	1	0	0	1		0	0	0	0	0	0	0	0	0	0	0	0	0	0	0	0	0	0	0	0	0		0	0	0	0		0	0	0	0	2	0		0	0	0	0	0	0	0	0
RF00391	RtT RNA	R	1	0	0		0	0	0	0	3	0	0	0	0	1	0	0	0	0	161	0	0	0	0	0	0		0	0	0	0		0	2	0	0	2	0		0	0	0	0	0	0	0	0
RF00397	Small nucleolar RNA SNORA14	1	0	0	0		0	0	0	0	0	0	0	0	0	0	0	0	0	0	0	0	0	0	0	0	0		0	0	0	0		0	0	0	0	43	0		0	0	0	0	0	0	0	0
RF00398	Small nucleolar RNA SNORA15	1	0	0	0		0	0	0	0	0	0	0	0	0	0	0	0	0	0	0	0	0	0	0	0	0		0	0	0	0		0	0	0	0	43	0		0	0	0	0	0	0	0	0
RF00399	Small nucleolar RNA SNORA24	1	0	0	0		0	0	0	0	0	0	0	0	0	0	0	0	0	0	0	0	0	0	0	0	0		0	0	0	0		0	0	0	0	35	0		0	0	0	0	0	0	0	0
RF00402	Small nucleolar RNA SNORA25	1	0	0	0		0	0	0	0	0	0	0	0	0	0	0	0	0	0	0	0	0	0	0	0	0		0	0	0	0		0	0	0	0	36	0		0	0	0	0	0	0	0	0
RF00403	Small nucleolar RNA SNORA41	1	0	0	0		0	0	0	0	0	0	0	0	0	0	0	0	0	0	0	0	0	0	0	0	0		0	0	0	0		0	0	0	0	38	0		0	0	0	0	0	0	0	0
RF00404	Small nucleolar RNA SNORA46	1	0	0	0		0	0	0	0	0	0	0	0	0	0	0	0	0	0	0	0	0	0	0	0	0		0	0	0	0		0	0	0	0	33	0		0	0	0	0	0	0	0	0
RF00406	Small nucleolar RNA SNORA42/SNORA80 family	1	0	0	0		0	0	0	0	0	0	0	0	0	0	0	0	0	0	0	0	0	0	0	0	0		0	0	0	0		0	0	0	0	43	0		0	0	0	0	0	0	0	0
RF00408	Small nucleolar RNA SNORA1	1	0	0	0		0	0	0	0	0	0	0	0	0	0	0	0	0	0	0	0	0	0	0	0	0		0	0	0	0		0	0	0	0	39	0		0	0	0	0	0	0	0	0
RF00413	Small nucleolar RNA SNORA19	1	0	0	0		0	0	0	0	0	0	0	0	0	0	0	0	0	0	0	0	0	0	0	0	0		0	0	0	0		0	0	0	0	46	0		0	0	0	0	0	0	0	0
RF00414	Small nucleolar RNA SNORA22	1	0	0	0		0	0	0	0	0	0	0	0	0	0	0	0	0	0	0	0	0	0	0	0	0		0	0	0	0		0	0	0	0	42	0		0	0	0	0	0	0	0	0
RF00415	Small nucleolar RNA SNORA30/SNORA37 family	1	0	0	0		0	0	0	0	0	0	0	0	0	0	0	0	0	0	0	0	0	0	0	0	0		0	0	0	0		0	0	0	0	40	0		0	0	0	0	0	0	0	0
RF00420	Small nucleolar RNA SNORA61	1	0	0	0		0	0	0	0	0	0	0	0	0	0	0	0	0	0	0	0	0	0	0	0	0		0	0	0	0		0	0	0	0	34	0		0	0	0	0	0	0	0	0
RF00421	Small nucleolar RNA SNORA32	1	0	0	0		0	0	0	0	0	0	0	0	0	0	0	0	0	0	0	0	0	0	0	0	0		0	0	0	0		0	0	0	0	40	0		0	0	0	0	0	0	0	0
RF00424	Small Cajal body specific RNA 16	1	0	0	0		0	0	0	0	0	0	0	0	0	0	0	0	0	0	0	0	0	0	0	0	0		0	0	0	0		0	0	0	0	40	0		0	0	0	0	0	0	0	0
RF00427	Small Cajal body specific RNA 23	1	0	0	0		0	0	0	0	0	0	0	0	0	0	0	0	0	0	0	0	0	0	0	0	0		0	0	0	0		0	0	0	0	30	0		0	0	0	0	0	0	0	0
RF00428	Small nucleolar RNA SNORA38	1	0	0	0		0	0	0	0	0	0	0	0	0	0	0	0	0	0	0	0	0	0	0	0	0		0	0	0	0		0	0	0	0	40	0		0	0	0	0	0	0	0	0
RF00431	Small nucleolar RNA SNORA55	1	0	0	0		0	0	0	0	0	0	0	0	0	0	0	0	0	0	0	0	0	0	0	0	0		0	0	0	0		0	0	0	0	40	0		0	0	0	0	0	0	0	0
RF00432	Small nucleolar RNA SNORA51	1	0	0	0		0	0	0	0	0	0	0	0	0	0	0	0	0	0	0	0	0	0	0	0	0		0	0	0	0		0	0	0	0	37	0		0	0	0	0	0	0	0	0
RF00433	Hsp90 cis-regulatory element	1	0	0	0		0	0	0	0	0	0	0	0	0	0	0	0	0	0	0	0	0	0	0	0	0		0	0	0	0		0	0	0	0	10	0		0	0	0	0	0	0	0	0
RF00434	Luteovirus cap-independent translation element (BTE)	1	0	0	1		0	0	0	0	0	0	0	0	0	0	0	0	0	0	0	0	0	0	0	0	0		0	0	0	0		0	0	0	0	1	0		0	0	0	0	0	0	0	0
RF00435	Repression of heat shock gene expression (ROSE) element	0	1	0	0		0	0	0	0	0	0	0	0	0	0	0	0	0	0	34	0	0	0	0	0	0		0	0	0	0		0	0	0	0	0	0		0	0	0	0	0	0	0	0
RF00436	UnaL2 LINE 3' element	1	0	0	1		0	0	0	0	0	0	0	0	0	0	0	0	0	0	0	0	0	0	0	0	0		0	0	0	0		0	0	0	0	56	0		1	0	0	0	0	0	0	0
RF00437	Hairy RNA localisation element (HLE)	1	0	0	0		0	0	0	0	0	0	0	0	0	0	0	0	0	0	0	0	0	0	0	0	0		0	0	0	0		0	0	0	0	13	0		0	0	0	0	0	0	0	0
RF00438	Small nucleolar RNA SNORA33	1	0	0	0		0	0	0	0	0	0	0	0	0	0	0	0	0	0	0	0	0	0	0	0	0		0	0	0	0		0	0	0	0	37	0		0	0	0	0	0	0	0	0
RF00439	Small nucleolar RNA SNORD87	1	0	0	0		0	0	0	0	0	0	0	0	0	0	0	0	0	0	0	0	0	0	0	0	0		0	0	0	0		0	0	0	0	35	0		0	0	0	0	0	0	0	0
RF00440	Small nucleolar RNA SNORD37	1	0	0	0		0	0	0	0	0	0	0	0	0	0	0	0	0	0	0	0	0	0	0	0	0		0	0	0	0		0	0	0	0	193	0		0	0	0	0	0	0	0	0
RF00441	Small nucleolar RNA Z242	1	0	0	0		0	0	0	0	0	0	0	0	0	0	0	0	0	0	0	0	0	0	0	0	0		0	0	0	0		0	3	0	0	0	0		0	0	0	0	0	0	0	0
RF00442	ykkC-yxkD leader	R	1	0	0		0	8	0	0	0	0	13	0	0	80	1	0	0	0	82	0	0	0	0	0	0		0	0	0	0		0	0	0	0	1	0		0	0	0	0	0	0	0	0
RF00444	PrrF RNA	0	1	0	0		0	0	0	0	0	0	0	0	0	0	0	0	0	0	29	0	0	0	0	0	0		0	0	0	0		0	0	0	0	0	0		0	0	0	0	0	0	0	0
RF00445	mir-399 microRNA precursor family	1	0	0	0		0	0	0	0	0	0	0	0	0	0	0	0	0	0	0	0	0	0	0	0	0		0	0	0	0		0	15	0	0	0	0		0	0	0	0	0	0	0	0
RF00446	mir-133 microRNA precursor family	1	0	0	0		0	0	0	0	0	0	0	0	0	0	0	0	0	0	0	0	0	0	0	0	0		0	0	0	0		0	0	0	0	81	0		0	0	0	0	0	0	0	0
RF00447	Voltage-gated potassium-channel Kv1.4 IRES	1	0	0	0		0	0	0	0	0	0	0	0	0	0	0	0	0	0	0	0	0	0	0	0	0		0	0	0	0		0	0	0	0	31	0		0	0	0	0	0	0	0	0
RF00448	Epstein-Barr virus nuclear antigen (EBNA) IRES	1	R	0	1		0	0	0	0	0	0	0	0	0	1	0	0	0	0	0	0	0	0	0	0	0		0	0	0	0		0	0	0	0	2	0		0	0	0	0	0	0	0	0
RF00449	HIF-1 alpha IRES	1	0	0	0		0	0	0	0	0	0	0	0	0	0	0	0	0	0	0	0	0	0	0	0	0		0	0	0	0		0	0	0	0	24	0		0	0	0	0	0	0	0	0
RF00451	mir-395 microRNA precursor family	1	0	0	0		0	0	0	0	0	0	0	0	0	0	0	0	0	0	0	0	0	0	0	0	0		0	0	0	0		0	15	0	0	0	0		0	0	0	0	0	0	0	0
RF00452	mir-172 microRNA precursor family	1	0	0	0		0	0	0	0	0	0	0	0	0	0	0	0	0	0	0	0	0	0	0	0	0		0	0	0	0		0	14	0	0	0	0		0	0	0	0	0	0	0	0
RF00453	Cardiovirus cis-acting replication element (CRE)	0	0	0	1		0	0	0	0	0	0	0	0	0	0	0	0	0	0	0	0	0	0	0	0	0		0	0	0	0		0	0	0	0	0	0		0	0	0	0	0	0	0	0
RF00454	p27 cis-regulatory element	1	0	0	0		0	0	0	0	0	0	0	0	0	0	0	0	0	0	0	0	0	0	0	0	0		0	0	0	0		0	0	0	0	20	0		0	0	0	0	0	0	0	0
RF00457	Mnt IRES	1	0	0	0		0	0	0	0	0	0	0	0	0	0	0	0	0	0	0	0	0	0	0	0	0		0	0	0	0		0	0	0	0	26	0		0	0	0	0	0	0	0	0
RF00458	Cripavirus internal ribosome entry site (IRES)	0	0	0	1		0	0	0	0	0	0	0	0	0	0	0	0	0	0	0	0	0	0	0	0	0		0	0	0	0		0	0	0	0	0	0		0	0	0	0	0	0	0	0
RF00459	Mason-Pfizer monkey virus packaging signal	1	0	0	1		0	0	0	0	0	0	0	0	0	0	0	0	0	0	0	0	0	0	0	0	0		0	0	0	0		0	0	0	0	11	0		4	0	0	0	0	0	0	0
RF00460	U1A polyadenylation inhibition element (PIE)	1	0	0	0		0	0	0	0	0	0	0	0	0	0	0	0	0	0	0	0	0	0	0	0	0		0	0	0	0		0	0	0	0	47	0		0	0	0	0	0	0	0	0
RF00461	Vascular endothelial growth factor (VEGF) IRES A	1	0	0	0		0	0	0	0	0	0	0	0	0	0	0	0	0	0	0	0	0	0	0	0	0		0	0	0	0		0	0	0	0	20	0		0	0	0	0	0	0	0	0
RF00462	APC internal ribosome entry site (IRES)	1	0	0	0		0	0	0	0	0	0	0	0	0	0	0	0	0	0	0	0	0	0	0	0	0		0	0	0	0		0	0	0	0	25	0		0	0	0	0	0	0	0	0
RF00463	Apolipoprotein B (apoB) 5' UTR cis-regulatory element	1	0	0	0		0	0	0	0	0	0	0	0	0	0	0	0	0	0	0	0	0	0	0	0	0		0	0	0	0		0	0	0	0	5	0		0	0	0	0	0	0	0	0
RF00464	mir-92 microRNA precursor family	1	0	0	0		0	0	0	0	0	0	0	0	0	0	0	0	0	0	0	0	0	0	0	0	0		0	0	0	0		0	0	0	0	75	0		0	0	0	0	0	0	0	0
RF00465	Japanese encephalitis virus (JEV) hairpin structure	0	0	0	1		0	0	0	0	0	0	0	0	0	0	0	0	0	0	0	0	0	0	0	0	0		0	0	0	0		0	0	0	0	0	0		0	0	0	0	0	0	0	0
RF00467	Rous sarcoma virus (RSV) primer binding site (PBS)	1	0	0	1		0	0	0	0	0	0	0	0	0	0	0	0	0	0	0	0	0	0	0	0	0		0	0	0	0		0	0	0	0	7	0		29	0	0	0	0	0	0	0
RF00468	Hepatitis C virus stem-loop VII	1	0	0	1		0	0	0	0	0	0	0	0	0	0	0	0	0	0	0	0	0	0	0	0	0		0	0	0	0		0	0	0	0	2	0		0	0	0	0	0	0	0	0
RF00469	Hepatitis C stem-loop IV	1	0	0	1		0	0	0	0	0	0	0	0	0	0	0	0	0	0	0	0	0	0	0	0	0		0	0	0	0		0	0	0	0	2	0		0	0	0	0	0	0	0	0
RF00470	Togavirus 5' plus strand cis-regulatory element	0	0	0	1		0	0	0	0	0	0	0	0	0	0	0	0	0	0	0	0	0	0	0	0	0		0	0	0	0		0	0	0	0	0	0		0	0	0	0	0	0	0	0
RF00474	Small nucleolar RNA snR57	1	0	0	0		0	0	0	0	0	0	0	0	0	0	0	0	0	0	0	0	0	0	0	0	0		0	0	0	0		0	0	0	0	30	0		0	0	0	0	0	0	0	0
RF00477	Small nucleolar RNA snR66	1	0	0	0		0	0	0	0	0	0	0	0	0	0	0	0	0	0	0	0	0	0	0	0	0		0	0	0	0		0	0	0	0	23	0		0	0	0	0	0	0	0	0
RF00478	Small Cajal body specific RNA 6	1	0	0	0		0	0	0	0	0	0	0	0	0	0	0	0	0	0	0	0	0	0	0	0	0		0	0	0	0		0	0	0	0	42	0		0	0	0	0	0	0	0	0
RF00480	HIV Ribosomal frameshift signal	0	0	0	1		0	0	0	0	0	0	0	0	0	0	0	0	0	0	0	0	0	0	0	0	0		0	0	0	0		0	0	0	0	0	0		77	0	0	0	0	0	0	0
RF00481	Hepatitis C virus 3'X element	0	0	0	1		0	0	0	0	0	0	0	0	0	0	0	0	0	0	0	0	0	0	0	0	0		0	0	0	0		0	0	0	0	0	0		0	0	0	0	0	0	0	0
RF00482	Small nucleolar RNA F1/F2/snoR5a	1	0	0	0		0	0	0	0	0	0	0	0	0	0	0	0	0	0	0	0	0	0	0	0	0		0	0	0	0		0	8	0	0	0	0		0	0	0	0	0	0	0	0
RF00483	Insulin-like growth factor II IRES	1	0	0	0		0	0	0	0	0	0	0	0	0	0	0	0	0	0	0	0	0	0	0	0	0		0	0	0	0		0	0	0	0	22	0		0	0	0	0	0	0	0	0
RF00484	Connexin-32 internal ribosome entry site (IRES)	1	0	0	0		0	0	0	0	0	0	0	0	0	0	0	0	0	0	0	0	0	0	0	0	0		0	0	0	0		0	0	0	0	28	0		0	0	0	0	0	0	0	0
RF00485	Potassium channel RNA editing signal	1	R	R	0		0	0	0	0	0	0	1	0	0	1	0	0	0	0	6	0	0	0	0	0	0		0	2	0	0		0	2	4	0	134	0		0	0	0	0	0	0	0	0
RF00486	mir-129 microRNA precursor family	1	0	0	0		0	0	0	0	0	0	0	0	0	0	0	0	0	0	0	0	0	0	0	0	0		0	0	0	0		0	0	0	0	41	0		0	0	0	0	0	0	0	0
RF00487	Connexin-43 internal ribosome entry site (IRES)	1	0	0	0		0	0	0	0	0	0	0	0	0	0	0	0	0	0	0	0	0	0	0	0	0		0	0	0	0		0	0	0	0	41	0		0	0	0	0	0	0	0	0
RF00489	ctRNA	R	1	0	0		0	0	0	0	0	0	0	0	0	0	0	0	0	0	60	0	0	0	0	0	0		0	0	0	0		0	1	0	0	1	0		0	0	0	0	0	0	0	0
RF00490	S-element	R	1	0	0		0	0	0	0	0	0	0	0	0	0	0	0	0	0	60	0	0	0	0	0	0		0	0	0	0		0	1	0	0	1	0		0	0	0	1	0	0	0	0
RF00491	Simian virus 40 late polyadenylation signal (SVLPA)	1	0	0	1		0	0	0	0	0	0	0	0	0	0	0	0	0	0	0	0	0	0	0	0	0		0	0	0	0		0	2	1	0	7	0		0	0	0	1	0	0	0	0
RF00492	small Cajal body-specific RNA 17	1	0	0	0		0	0	0	0	0	0	0	0	0	0	0	0	0	0	0	0	0	0	0	0	0		0	0	0	0		0	0	0	0	33	0		0	0	0	0	0	0	0	0
RF00493	Small nucleolar RNA U2-30	1	0	0	0		0	0	0	0	0	0	0	0	0	0	0	0	0	0	0	0	0	0	0	0	0		0	0	0	0		0	0	0	0	48	0		0	0	0	0	0	0	0	0
RF00494	Small nucleolar RNA U2-19	1	0	0	0		0	0	0	0	0	0	0	0	0	0	0	0	0	0	0	0	0	0	0	0	0		0	0	0	0		0	0	0	0	45	0		0	0	0	0	0	0	0	0
RF00495	Heat shock protein 70 (Hsp70) internal ribosome entry site (IRES)	1	0	0	0		0	0	0	0	0	0	0	0	0	0	0	0	0	0	0	0	0	0	0	0	0		0	0	0	0		0	0	0	0	15	0		0	0	0	0	0	0	0	0
RF00496	Coronavirus SL-III cis-acting replication element (CRE)	0	0	0	1		0	0	0	0	0	0	0	0	0	0	0	0	0	0	0	0	0	0	0	0	0		0	0	0	0		0	0	0	0	0	0		0	0	0	0	0	0	0	0
RF00498	Equine arteritis virus leader TRS hairpin (LTH)	0	0	0	1		0	0	0	0	0	0	0	0	0	0	0	0	0	0	0	0	0	0	0	0	0		0	0	0	0		0	0	0	0	0	0		0	0	0	0	0	0	0	0
RF00499	Human parechovirus 1 (HPeV1) cis regulatory element (CRE)	0	0	0	1		0	0	0	0	0	0	0	0	0	0	0	0	0	0	0	0	0	0	0	0	0		0	0	0	0		0	0	0	0	0	0		0	0	0	0	0	0	0	0
RF00500	Turnip crinkle virus (TCV) repressor of minus strand synthesis H5	0	0	0	1		0	0	0	0	0	0	0	0	0	0	0	0	0	0	0	0	0	0	0	0	0		0	0	0	0		0	0	0	0	0	0		0	0	0	0	0	0	0	0
RF00501	Rotavirus cis-acting replication element (CRE)	0	0	0	1		0	0	0	0	0	0	0	0	0	0	0	0	0	0	0	0	0	0	0	0	0		0	0	0	0		0	0	0	0	0	0		0	0	23	0	0	0	0	0
RF00502	Turnip crinkle virus (TCV) core promoter hairpin (Pr)	0	0	0	1		0	0	0	0	0	0	0	0	0	0	0	0	0	0	0	0	0	0	0	0	0		0	0	0	0		0	0	0	0	0	0		0	0	0	0	0	0	0	0
RF00503	RNAIII	0	1	0	0		0	0	0	0	0	0	0	0	0	34	0	0	0	0	0	0	0	0	0	0	0		0	0	0	0		0	0	0	0	0	0		0	0	0	0	0	0	0	0
RF00504	Glycine riboswitch	R	1	0	0		0	108	1	0	0	2	0	0	0	328	11	0	0	0	396	0	0	0	1	0	0		0	0	0	0		0	3	0	0	3	0		0	0	0	0	0	0	0	0
RF00505	RydC RNA	0	1	0	0		0	0	0	0	0	0	0	0	0	0	0	0	0	0	92	0	0	0	0	0	0		0	0	0	0		0	0	0	0	0	0		0	0	0	0	0	0	0	0
RF00506	Threonine operon leader	R	1	0	0		0	0	0	0	0	0	0	0	0	0	0	0	0	0	220	0	0	0	0	0	0		0	0	0	0		0	1	0	0	3	0		0	0	0	0	0	0	0	0
RF00507	Coronavirus frameshifting stimulation element	0	0	0	1		0	0	0	0	0	0	0	0	0	0	0	0	0	0	0	0	0	0	0	0	0		0	0	0	0		0	0	0	0	0	0		0	0	0	0	0	0	0	0
RF00510	Tombusvirus internal replication element (IRE)	0	0	0	1		0	0	0	0	0	0	0	0	0	0	0	0	0	0	0	0	0	0	0	0	0		0	0	0	0		0	0	0	0	0	0		0	0	0	0	0	0	0	0
RF00511	Kaposi's sarcoma-associated herpesvirus internal ribosome entry site (IRES)	0	0	0	1		0	0	0	0	0	0	0	0	0	0	0	0	0	0	0	0	0	0	0	0	0		0	0	0	0		0	0	0	0	0	0		0	0	0	0	0	0	0	0
RF00512	Leucine operon leader	0	1	0	0		0	0	0	0	0	0	0	0	0	0	0	0	0	0	153	0	0	0	0	0	0		0	0	0	0		0	0	0	0	0	0		0	0	0	0	0	0	0	0
RF00513	Tryptophan operon leader	R	1	0	0		0	0	0	0	0	0	0	0	0	0	0	0	0	0	213	0	0	0	0	0	0		0	0	0	0		0	0	0	0	1	0		0	0	0	1	0	0	0	0
RF00514	Histidine operon leader	R	1	0	0		0	0	0	0	0	0	0	0	0	0	0	0	0	0	251	0	0	0	0	0	0		0	0	0	0		0	1	0	0	2	0		0	0	0	0	0	0	0	0
RF00515	PyrR binding site	R	1	0	0		0	66	0	0	0	1	0	0	0	310	7	0	0	0	1	0	0	0	0	0	0		0	0	0	0		0	0	0	0	1	0		0	0	0	0	0	0	0	0
RF00516	ylbH leader	0	1	0	0		0	0	0	0	0	0	0	0	0	117	0	0	0	0	0	0	0	0	0	0	0		0	0	0	0		0	0	0	0	0	0		0	0	0	0	0	0	0	0
RF00517	serC leader	0	1	0	0		0	0	0	0	0	0	0	0	0	0	0	0	0	0	121	0	0	0	0	0	0		0	0	0	0		0	0	0	0	0	0		0	0	0	0	0	0	0	0
RF00518	speF leader	0	1	0	0		0	0	0	0	0	0	0	0	0	0	0	0	0	0	79	0	0	0	0	0	0		0	0	0	0		0	0	0	0	0	0		0	0	0	0	0	0	0	0
RF00519	suhB	R	1	0	0		0	0	0	0	0	0	0	0	0	0	0	0	0	1	89	0	0	0	0	0	0		0	0	0	0		0	0	0	0	3	0		0	0	0	0	0	0	0	0
RF00520	ybhL leader	0	1	0	0		0	0	0	0	0	0	0	0	0	0	0	0	0	0	51	0	0	0	0	0	0		0	0	0	0		0	0	0	0	0	0		0	0	0	0	0	0	0	0
RF00521	SAM riboswitch (alpha-proteobacteria)	R	1	0	0		0	0	0	0	0	0	0	0	0	0	0	0	0	0	122	0	0	0	0	0	0		0	0	0	0		0	1	0	0	1	0		0	0	0	0	0	0	0	0
RF00522	PreQ1 riboswitch	0	1	0	0		0	1	0	0	0	0	0	0	0	230	0	0	0	0	52	0	0	0	0	0	0		0	0	0	0		0	0	0	0	0	0		0	0	0	0	0	0	0	0
RF00523	Prion pseudoknot	1	R	0	0		0	2	0	0	0	0	0	0	0	0	0	0	0	0	3	0	0	0	0	0	0		0	0	0	0		0	0	0	1	222	0		0	0	0	0	0	0	0	0
RF00524	R2 RNA element	1	0	0	0		0	0	0	0	0	0	0	0	0	0	0	0	0	0	0	0	0	0	0	0	0		0	0	0	0		0	0	0	0	16	0		0	0	0	0	0	0	0	0
RF00525	Flavivirus DB element	1	0	0	1		0	0	0	0	0	0	0	0	0	0	0	0	0	0	0	0	0	0	0	0	0		0	0	0	0		0	0	0	0	1	0		0	0	0	0	0	0	0	0
RF00526	Small nucleolar RNA Me28S-U3344	1	0	0	0		0	0	0	0	0	0	0	0	0	0	0	0	0	0	0	0	0	0	0	0	0		0	0	0	0		0	0	0	0	17	0		0	0	0	0	0	0	0	0
RF00528	Small nucleolar RNA Me28S-Gm1083	1	0	0	0		0	0	0	0	0	0	0	0	0	0	0	0	0	0	0	0	0	0	0	0	0		0	0	0	0		0	0	0	0	12	0		0	0	0	0	0	0	0	0
RF00529	Small nucleolar RNA Me28S-Am2589	1	0	0	0		0	0	0	0	0	0	0	0	0	0	0	0	0	0	0	0	0	0	0	0	0		0	0	0	0		0	0	0	0	16	0		0	0	0	0	0	0	0	0
RF00531	Small nucleolar RNA Me28S-Gm3113	1	0	0	0		0	0	0	0	0	0	0	0	0	0	0	0	0	0	0	0	0	0	0	0	0		0	0	0	0		0	0	0	0	17	0		0	0	0	0	0	0	0	0
RF00533	Small nucleolar RNA Me18S-Gm1358	1	0	0	0		0	0	0	0	0	0	0	0	0	0	0	0	0	0	0	0	0	0	0	0	0		0	0	0	0		3	0	0	0	21	0		0	0	0	0	0	0	0	0
RF00534	SgrS RNA	1	1	0	0		0	0	0	0	0	0	0	0	0	0	0	0	0	0	112	0	0	0	0	0	0		0	0	0	0		0	1	0	0	1	0		0	0	0	0	0	0	0	0
RF00536	Small nucleolar RNA Me28S-Cm3227	1	0	0	0		0	0	0	0	0	0	0	0	0	0	0	0	0	0	0	0	0	0	0	0	0		0	0	0	0		0	0	0	0	16	0		0	0	0	0	0	0	0	0
RF00537	Small nucleolar RNA Me28S-Am2634	1	0	0	0		0	0	0	0	0	0	0	0	0	0	0	0	0	0	0	0	0	0	0	0	0		0	0	0	0		0	1	0	0	20	0		0	0	0	0	0	0	0	0
RF00538	Small nucleolar RNA CD11	1	R	0	0		0	0	0	0	0	0	1	0	0	0	0	0	0	0	0	0	0	0	0	0	0		0	0	0	0		0	0	0	0	16	0		0	0	0	0	0	0	0	0
RF00539	Small nucleolar RNA Me28S-Cm788	1	0	0	0		0	0	0	0	0	0	0	0	0	0	0	0	0	0	0	0	0	0	0	0	0		0	0	0	0		0	0	0	0	12	0		0	0	0	0	0	0	0	0
RF00540	Small nucleolar RNA psi18S-1854	1	0	0	0		0	0	0	0	0	0	0	0	0	0	0	0	0	0	0	0	0	0	0	0	0		0	0	0	0		0	0	0	0	13	0		0	0	0	0	0	0	0	0
RF00541	Small nucleolar RNA psi28S-2876	1	0	0	0		0	0	0	0	0	0	0	0	0	0	0	0	0	0	0	0	0	0	0	0	0		0	0	0	0		0	0	0	0	12	0		0	0	0	0	0	0	0	0
RF00542	Small nucleolar RNA psi28S-1192	1	0	0	0		0	0	0	0	0	0	0	0	0	0	0	0	0	0	0	0	0	0	0	0	0		0	0	0	0		0	0	0	0	12	0		0	0	0	0	0	0	0	0
RF00543	Small nucleolar RNA psi18S-1377	1	0	0	0		0	0	0	0	0	0	0	0	0	0	0	0	0	0	0	0	0	0	0	0	0		0	0	0	0		0	0	0	0	12	0		0	0	0	0	0	0	0	0
RF00546	Small nucleolar RNA psi28S-3316	1	0	0	0		0	0	0	0	0	0	0	0	0	0	0	0	0	0	0	0	0	0	0	0	0		0	0	0	0		0	0	0	0	12	0		0	0	0	0	0	0	0	0
RF00547	TrkB IRES	1	0	0	0		0	0	0	0	0	0	0	0	0	0	0	0	0	0	0	0	0	0	0	0	0		0	0	0	0		0	0	0	0	25	0		0	0	0	0	0	0	0	0
RF00549	c-sis internal ribosome entry site (IRES)	1	0	0	0		0	0	0	0	0	0	0	0	0	0	0	0	0	0	0	0	0	0	0	0	0		0	0	0	0		0	0	0	0	22	0		0	0	0	0	0	0	0	0
RF00550	Hepatitis E virus cis-reactive element	0	0	0	1		0	0	0	0	0	0	0	0	0	0	0	0	0	0	0	0	0	0	0	0	0		0	0	0	0		0	0	0	0	0	0		0	0	0	0	0	0	0	0
RF00551	Bicoid 3'-UTR regulatory element	1	0	0	0		0	0	0	0	0	0	0	0	0	0	0	0	0	0	0	0	0	0	0	0	0		0	0	0	0		0	0	0	0	18	0		0	0	0	0	0	0	0	0
RF00552	rncO	1	R	0	0		0	0	0	0	0	0	0	0	0	0	0	0	0	0	149	0	0	0	0	0	0		0	0	0	0		0	1	0	0	2	0		0	0	0	0	0	0	0	0
RF00553	Small Cajal body specific RNA 1	1	0	0	0		0	0	0	0	0	0	0	0	0	0	0	0	0	0	0	0	0	0	0	0	0		0	0	0	0		0	0	0	0	42	0		0	0	0	0	0	0	0	0
RF00555	Ribosomal protein L13 leader	0	1	0	0		0	0	0	0	0	0	0	0	0	201	0	0	0	0	0	0	0	0	0	0	0		0	0	0	0		0	0	0	0	0	0		0	0	0	0	0	0	0	0
RF00556	Ribosomal protein L19 leader	0	1	0	0		0	0	0	0	0	0	0	0	0	197	0	0	0	0	0	0	0	0	0	0	0		0	0	0	0		0	0	0	0	0	0		0	0	0	0	0	0	0	0
RF00557	Ribosomal protein L10 leader	0	1	0	0		0	1	1	0	0	7	27	0	0	394	13	0	0	0	0	0	0	0	6	0	0		0	0	0	0		0	0	0	0	0	0		0	0	0	0	0	0	0	0
RF00558	Ribosomal protein L20 leader	0	1	0	0		0	0	0	0	0	0	0	0	0	355	1	0	0	0	0	0	0	0	1	0	0		0	0	0	0		0	0	0	0	0	0		0	0	0	0	0	0	0	0
RF00559	Ribosomal protein L21 leader	0	1	0	0		0	0	0	0	0	0	0	0	0	280	0	0	0	0	0	0	0	0	16	0	0		0	0	0	0		0	0	0	0	0	0		0	0	0	0	0	0	0	0
RF00561	Small nucleolar RNA SNORA40	1	0	0	0		0	0	0	0	0	0	0	0	0	0	0	0	0	0	0	0	0	0	0	0	0		0	0	0	0		0	0	0	0	35	0		0	0	0	0	0	0	0	0
RF00562	Small nucleolar RNA SNORA49	1	0	0	0		0	0	0	0	0	0	0	0	0	0	0	0	0	0	0	0	0	0	0	0	0		0	0	0	0		0	0	0	0	34	0		0	0	0	0	0	0	0	0
RF00563	Small nucleolar RNA SNORA53	1	0	0	0		0	0	0	0	0	0	0	0	0	0	0	0	0	0	0	0	0	0	0	0	0		0	0	0	0		0	0	0	0	44	0		0	0	0	0	0	0	0	0
RF00564	Small Cajal body specific RNA 11	1	0	0	0		0	0	0	0	0	0	0	0	0	0	0	0	0	0	0	0	0	0	0	0	0		0	0	0	0		0	0	0	0	39	0		0	0	0	0	0	0	0	0
RF00567	Small nucleolar RNA SNORD17	1	0	0	0		0	0	0	0	0	0	0	0	0	0	0	0	0	0	0	0	0	0	0	0	0		0	0	0	0		0	0	0	0	30	0		0	0	0	0	0	0	0	0
RF00572	Small nucleolar RNA SNORD66	1	0	0	0		0	0	0	0	0	0	0	0	0	0	0	0	0	0	0	0	0	0	0	0	0		0	0	0	0		0	0	0	0	37	0		0	0	0	0	0	0	0	0
RF00573	Small nucleolar RNA SNORD67	1	0	0	0		0	0	0	0	0	0	0	0	0	0	0	0	0	0	0	0	0	0	0	0	0		0	0	0	0		0	0	0	0	40	0		0	0	0	0	0	0	0	0
RF00574	Small nucleolar RNA SNORD69	1	0	0	0		0	0	0	0	0	0	0	0	0	0	0	0	0	0	0	0	0	0	0	0	0		0	0	0	0		0	0	0	0	31	0		0	0	0	0	0	0	0	0
RF00575	Small nucleolar RNA SNORD70	1	0	0	0		0	0	0	0	0	0	0	0	0	0	0	0	0	0	0	0	0	0	0	0	0		0	0	0	0		0	3	1	0	44	0		0	0	0	0	0	0	0	0
RF00576	Small nucleolar RNA SNORD71	1	0	0	0		0	0	0	0	0	0	0	0	0	0	0	0	0	0	0	0	0	0	0	0	0		0	0	0	0		0	0	0	0	32	0		0	0	0	0	0	0	0	0
RF00577	Small nucleolar RNA SNORD72	1	0	0	0		0	0	0	0	0	0	0	0	0	0	0	0	0	0	0	0	0	0	0	0	0		0	0	0	0		0	0	0	0	37	0		0	0	0	0	0	0	0	0
RF00578	Small nucleolar RNA SNORD89	1	0	0	0		0	0	0	0	0	0	0	0	0	0	0	0	0	0	0	0	0	0	0	0	0		0	0	0	0		0	0	0	0	42	0		0	0	0	0	0	0	0	0
RF00579	Small nucleolar RNA SNORD90	1	0	0	0		0	0	0	0	0	0	0	0	0	0	0	0	0	0	0	0	0	0	0	0	0		0	0	0	0		0	0	0	0	31	0		0	0	0	0	0	0	0	0
RF00580	Small nucleolar RNA SNORD91 family	1	0	0	0		0	0	0	0	0	0	0	0	0	0	0	0	0	0	0	0	0	0	0	0	0		0	0	0	0		0	0	0	0	34	0		0	0	0	0	0	0	0	0
RF00582	Small Cajal body specific RNA 14	1	0	0	0		0	0	0	0	0	0	0	0	0	0	0	0	0	0	0	0	0	0	0	0	0		0	0	0	0		0	0	0	0	42	0		0	0	0	0	0	0	0	0
RF00586	Small nucleolar RNA SNORA12	1	0	0	0		0	0	0	0	0	0	0	0	0	0	0	0	0	0	0	0	0	0	0	0	0		0	0	0	0		0	0	0	0	33	0		0	0	0	0	0	0	0	0
RF00593	Small nucleolar RNA U83B	1	0	0	0		0	0	0	0	0	0	0	0	0	0	0	0	0	0	0	0	0	0	0	0	0		0	0	0	0		0	0	0	0	41	0		0	0	0	0	0	0	0	0
RF00594	Small nucleolar RNA SNORD86	1	0	0	0		0	0	0	0	0	0	0	0	0	0	0	0	0	0	0	0	0	0	0	0	0		0	0	0	0		0	0	0	0	28	0		0	0	0	0	0	0	0	0
RF00599	Small nucleolar RNA SNORA77	1	0	0	0		0	0	0	0	0	0	0	0	0	0	0	0	0	0	0	0	0	0	0	0	0		0	0	0	0		0	0	0	0	38	0		0	0	0	0	0	0	0	0
RF00600	Small nucleolar RNA SNORA79	1	0	0	0		0	0	0	0	0	0	0	0	0	0	0	0	0	0	0	0	0	0	0	0	0		0	0	0	0		0	0	0	0	38	0		0	0	0	0	0	0	0	0
RF00601	Small Cajal body specific RNA 20	1	0	0	0		0	0	0	0	0	0	0	0	0	0	0	0	0	0	0	0	0	0	0	0	0		0	0	0	0		0	0	0	0	29	0		0	0	0	0	0	0	0	0
RF00602	Small Cajal body specific RNA 21	1	0	0	0		0	0	0	0	0	0	0	0	0	0	0	0	0	0	0	0	0	0	0	0	0		0	0	0	0		0	0	0	0	30	0		0	0	0	0	0	0	0	0
RF00603	Small nucleolar RNA SNORD23	1	0	0	0		0	0	0	0	0	0	0	0	0	0	0	0	0	0	0	0	0	0	0	0	0		0	0	0	0		0	0	0	0	29	0		0	0	0	0	0	0	0	0
RF00606	Small Nucleolar RNA SNORD93	1	0	0	0		0	0	0	0	0	0	0	0	0	0	0	0	0	0	0	0	0	0	0	0	0		0	0	0	0		0	0	0	0	34	0		0	0	0	0	0	0	0	0
RF00607	Small Nucleolar RNA SNORD98	1	0	0	0		0	0	0	0	0	0	0	0	0	0	0	0	0	0	0	0	0	0	0	0	0		0	0	0	0		0	0	0	0	38	0		0	0	0	0	0	0	0	0
RF00611	Small Nucleolar RNA SNORD111	1	0	0	0		0	0	0	0	0	0	0	0	0	0	0	0	0	0	0	0	0	0	0	0	0		0	0	0	0		0	0	0	0	44	0		0	0	0	0	0	0	0	0
RF00612	Small nucleolar RNA SNORD75	1	0	0	0		0	0	0	0	0	0	0	0	0	0	0	0	0	0	0	0	0	0	0	0	0		0	0	0	0		0	0	0	0	39	0		0	0	0	0	0	0	0	0
RF00613	Small Nucleolar RNA SNORD94	1	0	0	0		0	0	0	0	0	0	0	0	0	0	0	0	0	0	0	0	0	0	0	0	0		0	0	0	0		0	0	0	0	43	0		0	0	0	0	0	0	0	0
RF00614	Small nucleolar RNA SNORA11	1	0	0	0		0	0	0	0	0	0	0	0	0	0	0	0	0	0	0	0	0	0	0	0	0		0	0	0	0		0	0	0	0	32	0		0	0	0	0	0	0	0	0
RF00615	Listeria Hfq binding LhrA	0	1	0	0		0	0	0	0	0	0	0	0	0	27	0	0	0	0	0	0	0	0	0	0	0		0	0	0	0		0	0	0	0	0	0		0	0	0	0	0	0	0	0
RF00616	Listeria Hfq binding LhrC	0	1	0	0		0	0	0	0	0	0	0	0	0	23	0	0	0	0	0	0	0	0	0	0	0		0	0	0	0		0	0	0	0	0	0		0	0	0	0	0	0	0	0
RF00617	flavivirus capsid hairpin cHP	0	0	0	1		0	0	0	0	0	0	0	0	0	0	0	0	0	0	0	0	0	0	0	0	0		0	0	0	0		0	0	0	0	0	0		0	0	0	0	0	0	0	0
RF00620	Hepatitis C alternative reading frame stem-loop	0	0	0	1		0	0	0	0	0	0	0	0	0	0	0	0	0	0	0	0	0	0	0	0	0		0	0	0	0		0	0	0	0	0	0		0	0	0	0	0	0	0	0
RF00621	Beta-globin co-transcriptional cleavage ribozyme	1	0	0	0		0	0	0	0	0	0	0	0	0	0	0	0	0	0	0	0	0	0	0	0	0		0	0	0	0		0	0	0	0	25	0		0	0	0	0	0	0	0	0
RF00622	Mammalian CPEB3 ribozyme	1	0	0	0		0	0	0	0	0	0	0	0	0	0	0	0	0	0	0	0	0	0	0	0	0		0	0	0	0		0	0	0	0	32	0		0	0	0	0	0	0	0	0
RF00623	Pseudomonas sRNA P1	0	1	0	0		0	0	0	0	0	0	0	0	0	0	0	0	0	0	23	0	0	0	0	0	0		0	0	0	0		0	0	0	0	0	0		0	0	0	0	0	0	0	0
RF00624	Pseudomonas sRNA P9	0	1	0	0		0	0	0	0	0	0	0	0	0	0	0	0	0	0	64	0	0	0	0	0	0		0	0	0	0		0	0	0	0	0	0		0	0	0	0	0	0	0	0
RF00625	Pseudomonas sRNA P11	0	1	0	0		0	0	0	0	0	0	0	0	0	0	0	0	0	0	19	0	0	0	0	0	0		0	0	0	0		0	0	0	0	0	0		0	0	0	0	0	0	0	0
RF00626	Gurken localisation signal	1	0	0	0		0	0	0	0	0	0	0	0	0	0	0	0	0	0	0	0	0	0	0	0	0		0	0	0	0		0	0	0	0	2	0		0	0	0	0	0	0	0	0
RF00627	Pseudomonas sRNA P15	0	1	0	0		0	0	0	0	0	0	0	0	0	0	0	0	0	0	28	0	0	0	0	0	0		0	0	0	0		0	0	0	0	0	0		0	0	0	0	0	0	0	0
RF00628	Pseudomonas sRNA P16	0	1	0	0		0	0	0	0	0	0	0	0	0	0	0	0	0	0	25	0	0	0	0	0	0		0	0	0	0		0	0	0	0	0	0		0	0	0	0	0	0	0	0
RF00629	Pseudomonas sRNA P24	R	1	0	0		0	0	0	0	0	0	0	0	0	0	0	0	0	0	25	0	0	0	0	0	0		0	0	0	0		0	0	0	0	1	0		0	0	0	0	0	0	0	0
RF00630	Pseudomonas sRNA P26	R	1	0	0		0	0	0	0	0	0	0	0	0	0	0	0	0	0	214	0	0	0	0	0	0		0	0	0	0		0	0	0	0	2	0		0	0	0	0	0	0	0	0
RF00632	sxy 5' UTR element	0	1	0	0		0	0	0	0	0	0	0	0	0	0	0	0	0	0	16	0	0	0	0	0	0		0	0	0	0		0	0	0	0	0	0		0	0	0	0	0	0	0	0
RF00635	Human accelerated region 1F	1	0	0	0		0	0	0	0	0	0	0	0	0	0	0	0	0	0	0	0	0	0	0	0	0		0	0	0	0		0	0	0	0	25	0		0	0	0	0	0	0	0	0
RF00636	ncRNA Repressor of NFAT (nuclear factor of activated T cells)	1	0	0	0		0	0	0	0	0	0	0	0	0	0	0	0	0	0	0	0	0	0	0	0	0		0	0	0	0		0	0	0	0	34	0		0	0	0	0	0	0	0	0
RF00637	microRNA mir-276	1	0	0	0		0	0	0	0	0	0	0	0	0	0	0	0	0	0	0	0	0	0	0	0	0		0	0	0	0		0	0	0	0	23	0		0	0	0	0	0	0	0	0
RF00638	microRNA MIR159	1	0	0	0		0	0	0	0	0	0	0	0	0	0	0	0	0	0	0	0	0	0	0	0	0		0	0	0	0		0	36	0	0	0	0		0	0	0	0	0	0	0	0
RF00640	microRNA MIR167_1	1	0	0	0		0	0	0	0	0	0	0	0	0	0	0	0	0	0	0	0	0	0	0	0	0		0	0	0	0		0	18	0	0	0	0		0	0	0	0	0	0	0	0
RF00641	microRNA mir-154	1	0	0	0		0	0	0	0	0	0	0	0	0	0	0	0	0	0	0	0	0	0	0	0	0		0	0	0	0		0	0	0	0	34	0		0	0	0	0	0	0	0	0
RF00642	microRNA mir-23	1	0	0	0		0	0	0	0	0	0	0	0	0	0	0	0	0	0	0	0	0	0	0	0	0		0	0	0	0		0	0	0	0	49	0		0	0	0	0	0	0	0	0
RF00644	microRNA mir-27	1	0	0	0		0	0	0	0	0	0	0	0	0	0	0	0	0	0	0	0	0	0	0	0	0		0	0	0	0		0	0	0	0	50	0		0	0	0	0	0	0	0	0
RF00646	microRNA mir-204	1	0	0	0		0	0	0	0	0	0	0	0	0	0	0	0	0	0	0	0	0	0	0	0	0		0	0	0	0		0	0	0	0	49	0		0	0	0	0	0	0	0	0
RF00647	microRNA MIR164	1	0	0	0		0	0	0	0	0	0	0	0	0	0	0	0	0	0	0	0	0	0	0	0	0		0	0	0	0		0	21	0	0	0	0		0	0	0	0	0	0	0	0
RF00648	microRNA MIR396	1	0	0	0		0	0	0	0	0	0	0	0	0	0	0	0	0	0	0	0	0	0	0	0	0		0	0	0	0		0	17	0	0	0	0		0	0	0	0	0	0	0	0
RF00649	microRNA mir-128	1	0	0	0		0	0	0	0	0	0	0	0	0	0	0	0	0	0	0	0	0	0	0	0	0		0	0	0	0		0	0	0	0	49	0		0	0	0	0	0	0	0	0
RF00650	microRNA mir-153	1	0	0	0		0	0	0	0	0	0	0	0	0	0	0	0	0	0	0	0	0	0	0	0	0		0	0	0	0		0	0	0	0	47	0		0	0	0	0	0	0	0	0
RF00651	microRNA mir-221	1	0	0	1		0	0	0	0	0	0	0	0	0	0	0	0	0	0	0	0	0	0	0	0	0		0	0	0	0		0	0	0	0	49	0		0	0	0	0	0	0	0	0
RF00652	microRNA MIR478	1	0	0	0		0	0	0	0	0	0	0	0	0	0	0	0	0	0	0	0	0	0	0	0	0		0	0	0	0		0	1	0	0	0	0		0	0	0	0	0	0	0	0
RF00653	microRNA mir-22	1	0	0	0		0	0	0	0	0	0	0	0	0	0	0	0	0	0	0	0	0	0	0	0	0		0	0	0	0		0	0	0	0	46	0		0	0	0	0	0	0	0	0
RF00656	microRNA mir-205	1	0	0	0		0	0	0	0	0	0	0	0	0	0	0	0	0	0	0	0	0	0	0	0	0		0	0	0	0		0	0	0	0	44	0		0	0	0	0	0	0	0	0
RF00657	microRNA mir-184	1	0	0	0		0	0	0	0	0	0	0	0	0	0	0	0	0	0	0	0	0	0	0	0	0		0	0	0	0		0	0	0	0	65	0		0	0	0	0	0	0	0	0
RF00658	microRNA mir-21	1	0	0	0		0	0	0	0	0	0	0	0	0	0	0	0	0	0	0	0	0	0	0	0	0		0	0	0	0		0	0	0	0	46	0		0	0	0	0	0	0	0	0
RF00659	microRNA mir-365	1	0	0	0		0	0	0	0	0	0	0	0	0	0	0	0	0	0	0	0	0	0	0	0	0		0	0	0	0		0	0	0	0	44	0		0	0	0	0	0	0	0	0
RF00660	microRNA mir-214	1	0	0	0		0	0	0	0	0	0	0	0	0	0	0	0	0	0	0	0	0	0	0	0	0		0	0	0	0		0	0	1	0	45	0		0	0	0	0	0	0	0	0
RF00661	microRNA mir-31	1	0	0	0		0	0	0	0	0	0	0	0	0	0	0	0	0	0	0	0	0	0	0	0	0		0	0	0	0		0	0	0	0	79	0		0	0	0	0	0	0	0	0
RF00662	microRNA mir-132	1	0	0	0		0	0	0	0	0	0	0	0	0	0	0	0	0	0	0	0	0	0	0	0	0		0	0	0	0		0	0	0	0	30	0		0	0	0	0	0	0	0	0
RF00664	microRNA mir-223	1	0	0	0		0	0	0	0	0	0	0	0	0	0	0	0	0	0	0	0	0	0	0	0	0		0	0	0	0		0	0	0	0	43	0		0	0	0	0	0	0	0	0
RF00666	microRNA mir-32	1	0	0	0		0	0	0	0	0	0	0	0	0	0	0	0	0	0	0	0	0	0	0	0	0		0	0	0	0		0	0	0	0	39	0		0	0	0	0	0	0	0	0
RF00667	microRNA mir-33	1	0	0	0		0	0	0	0	0	0	0	0	0	0	0	0	0	0	0	0	0	0	0	0	0		0	0	0	0		0	0	0	0	68	0		0	0	0	0	0	0	0	0
RF00669	microRNA mir-96	1	0	0	0		0	0	0	0	0	0	0	0	0	0	0	0	0	0	0	0	0	0	0	0	0		0	0	0	0		0	0	0	0	45	0		0	0	0	0	0	0	0	0
RF00670	microRNA mir-105	1	0	0	0		0	0	0	0	0	0	0	0	0	0	0	0	0	0	0	0	0	0	0	0	0		0	0	0	0		0	0	0	0	32	0		0	0	0	0	0	0	0	0
RF00671	microRNA mir-138	1	0	0	0		0	0	0	0	0	0	0	0	0	0	0	0	0	0	0	0	0	0	0	0	0		0	0	0	0		0	0	0	0	44	0		0	0	0	0	0	0	0	0
RF00673	microRNA mir-217	1	0	0	0		0	0	0	0	0	0	0	0	0	0	0	0	0	0	0	0	0	0	0	0	0		0	0	0	0		0	0	0	0	44	0		0	0	0	0	0	0	0	0
RF00674	microRNA mir-187	1	0	0	0		0	0	0	0	0	0	0	0	0	0	0	0	0	0	0	0	0	0	0	0	0		0	0	0	0		0	0	0	0	36	0		0	0	0	0	0	0	0	0
RF00675	microRNA mir-145	1	0	0	0		0	0	0	0	0	0	0	0	0	0	0	0	0	0	0	0	0	0	0	0	0		0	0	0	0		0	0	0	0	39	0		0	0	0	0	0	0	0	0
RF00676	microRNA mir-127	1	0	0	0		0	0	0	0	0	0	0	0	0	0	0	0	0	0	0	0	0	0	0	0	0		0	0	0	0		0	0	0	0	30	0		0	0	0	0	0	0	0	0
RF00677	microRNA MIR168	1	0	0	0		0	0	0	0	0	0	0	0	0	0	0	0	0	0	0	0	0	0	0	0	0		0	0	0	0		0	26	0	0	0	0		0	0	0	0	0	0	0	0
RF00678	microRNA mir-140	1	0	0	0		0	0	0	0	0	0	0	0	0	0	0	0	0	0	0	0	0	0	0	0	0		0	0	0	0		0	0	0	0	38	0		0	0	0	0	0	0	0	0
RF00679	microRNA mir-210	1	0	0	0		0	0	0	0	0	0	0	0	0	0	0	0	0	0	0	0	0	0	0	0	0		0	0	0	0		0	0	0	0	49	0		0	0	0	0	0	0	0	0
RF00680	microRNA mir-224	1	0	0	0		0	0	0	0	0	0	0	0	0	0	0	0	0	0	0	0	0	0	0	0	0		0	0	0	0		0	0	0	0	30	0		0	0	0	0	0	0	0	0
RF00681	microRNA mir-198	1	0	0	0		0	0	0	0	0	0	0	0	0	0	0	0	0	0	0	0	0	0	0	0	0		0	0	0	0		0	0	0	0	14	0		0	0	0	0	0	0	0	0
RF00682	microRNA mir-144	1	0	0	0		0	0	0	0	0	0	0	0	0	0	0	0	0	0	0	0	0	0	0	0	0		0	0	0	0		0	0	0	0	42	0		0	0	0	0	0	0	0	0
RF00683	microRNA mir-143	1	0	0	0		0	0	0	0	0	0	0	0	0	0	0	0	0	0	0	0	0	0	0	0	0		0	0	0	0		0	0	0	0	36	0		0	0	0	0	0	0	0	0
RF00684	mir-122 microRNA precursor	1	0	0	0		0	0	0	0	0	0	0	0	0	0	0	0	0	0	0	0	0	0	0	0	0		0	0	0	0		0	0	0	0	42	0		0	0	0	0	0	0	0	0
RF00686	microRNA mir-338	1	0	0	0		0	0	0	0	0	0	0	0	0	0	0	0	0	0	0	0	0	0	0	0	0		0	0	0	0		0	0	0	0	33	0		0	0	0	0	0	0	0	0
RF00687	microRNA mir-136	1	0	0	0		0	0	0	0	0	0	0	0	0	0	0	0	0	0	0	0	0	0	0	0	0		0	0	0	0		0	0	0	0	26	0		0	0	0	0	0	0	0	0
RF00688	microRNA MIR394	1	0	0	0		0	0	0	0	0	0	0	0	0	0	0	0	0	0	0	0	0	0	0	0	0		0	0	0	0		0	13	0	0	0	0		0	0	0	0	0	0	0	0
RF00689	microRNA MIR390	1	0	0	0		0	0	0	0	0	0	0	0	0	0	0	0	0	0	0	0	0	0	0	0	0		0	0	0	0		0	11	0	0	0	0		0	0	0	0	0	0	0	0
RF00690	microRNA MIR408	1	0	0	0		0	0	0	0	0	0	0	0	0	0	0	0	0	0	0	0	0	0	0	0	0		0	0	0	0		0	11	0	0	0	0		0	0	0	0	0	0	0	0
RF00691	microRNA mir-146	1	0	0	0		0	0	0	0	0	0	0	0	0	0	0	0	0	0	0	0	0	0	0	0	0		0	0	0	0		0	0	0	0	43	0		0	0	0	0	0	0	0	0
RF00693	microRNA mir-147	1	0	0	0		0	0	0	0	0	0	0	0	0	0	0	0	0	0	0	0	0	0	0	0	0		0	0	0	0		0	0	0	0	48	0		0	0	0	0	0	0	0	0
RF00695	microRNA MIR398	1	0	0	0		0	0	0	0	0	0	0	0	0	0	0	0	0	0	0	0	0	0	0	0	0		0	0	0	0		0	15	0	0	0	0		0	0	0	0	0	0	0	0
RF00696	microRNA mir-203	1	0	0	0		0	0	0	0	0	0	0	0	0	0	0	0	0	0	0	0	0	0	0	0	0		0	0	0	0		0	0	0	0	26	0		0	0	0	0	0	0	0	0
RF00697	microRNA mir-186	1	0	0	0		0	0	0	0	0	0	0	0	0	0	0	0	0	0	0	0	0	0	0	0	0		0	0	0	0		0	0	0	0	38	0		0	0	0	0	0	0	0	0
RF00698	microRNA mir-489	1	0	0	0		0	0	0	0	0	0	0	0	0	0	0	0	0	0	0	0	0	0	0	0	0		0	0	0	0		0	0	0	0	34	0		0	0	0	0	0	0	0	0
RF00699	microRNA mir-134	1	0	0	0		0	0	0	0	0	0	0	0	0	0	0	0	0	0	0	0	0	0	0	0	0		0	0	0	0		0	0	0	0	27	0		0	0	0	0	0	0	0	0
RF00700	microRNA mir-375	1	0	0	0		0	0	0	0	0	0	0	0	0	0	0	0	0	0	0	0	0	0	0	0	0		0	0	0	0		0	0	0	0	33	0		0	0	0	0	0	0	0	0
RF00701	microRNA mir-126	1	0	0	0		0	0	0	0	0	0	0	0	0	0	0	0	0	0	0	0	0	0	0	0	0		0	0	0	0		0	0	0	0	38	0		0	0	0	0	0	0	0	0
RF00703	microRNA mir-139	1	0	0	0		0	0	0	0	0	0	0	0	0	0	0	0	0	0	0	0	0	0	0	0	0		0	0	0	0		0	0	0	0	34	0		0	0	0	0	0	0	0	0
RF00704	microRNA MIR397	1	0	0	0		0	0	0	0	0	0	0	0	0	0	0	0	0	0	0	0	0	0	0	0	0		0	0	0	0		0	13	0	0	1	0		0	0	0	0	0	0	0	0
RF00705	microRNA mir-202	1	0	0	0		0	0	0	0	0	0	0	0	0	0	0	0	0	0	0	0	0	0	0	0	0		0	0	0	0		0	0	0	0	29	0		0	0	0	0	0	0	0	0
RF00707	microRNA mir-197	1	0	0	0		0	0	0	0	0	0	0	0	0	0	0	0	0	0	0	0	0	0	0	0	0		0	0	0	0		0	0	0	0	28	0		0	0	0	0	0	0	0	0
RF00708	microRNA mir-450	1	0	0	0		0	0	0	0	0	0	0	0	0	0	0	0	0	0	0	0	0	0	0	0	0		0	0	0	0		0	0	0	0	28	0		0	0	0	0	0	0	0	0
RF00709	microRNA mir-455	1	0	0	0		0	0	0	0	0	0	0	0	0	0	0	0	0	0	0	0	0	0	0	0	0		0	0	0	0		0	0	0	0	35	0		0	0	0	0	0	0	0	0
RF00710	microRNA mir-44	1	0	0	0		0	0	0	0	0	0	0	0	0	0	0	0	0	0	0	0	0	0	0	0	0		0	0	0	0		0	0	0	0	6	0		0	0	0	0	0	0	0	0
RF00712	microRNA mir-460	1	0	0	0		0	0	0	0	0	0	0	0	0	0	0	0	0	0	0	0	0	0	0	0	0		0	0	0	0		0	0	0	0	12	0		0	0	0	0	0	0	0	0
RF00713	microRNA mir-239	1	0	0	0		0	0	0	0	0	0	0	0	0	0	0	0	0	0	0	0	0	0	0	0	0		0	0	0	0		0	0	0	0	5	0		0	0	0	0	0	0	0	0
RF00714	microRNA MIR535	1	0	0	0		0	0	0	0	0	0	0	0	0	0	0	0	0	0	0	0	0	0	0	0	0		0	0	0	0		0	6	0	0	0	0		0	0	0	0	0	0	0	0
RF00715	microRNA mir-383	1	0	0	0		0	0	0	0	0	0	0	0	0	0	0	0	0	0	0	0	0	0	0	0	0		0	0	0	0		0	0	0	0	30	0		0	0	0	0	0	0	0	0
RF00717	microRNA mir-315	1	0	0	0		0	0	0	0	0	0	0	0	0	0	0	0	0	0	0	0	0	0	0	0	0		0	0	0	0		0	1	0	0	23	0		0	0	0	0	0	0	0	0
RF00718	microRNA mir-431	1	0	0	0		0	0	0	0	0	0	0	0	0	0	0	0	0	0	0	0	0	0	0	0	0		0	0	0	0		0	0	0	0	24	0		0	0	0	0	0	0	0	0
RF00719	microRNA mir-326	1	0	0	0		0	0	0	0	0	0	0	0	0	0	0	0	0	0	0	0	0	0	0	0	0		0	0	0	0		0	0	0	0	23	0		0	0	0	0	0	0	0	0
RF00720	microRNA mir-317	1	0	0	0		0	0	0	0	0	0	0	0	0	0	0	0	0	0	0	0	0	0	0	0	0		0	0	0	0		0	0	0	0	24	0		0	0	0	0	0	0	0	0
RF00721	microRNA MIR475	1	0	0	0		0	0	0	0	0	0	0	0	0	0	0	0	0	0	0	0	0	0	0	0	0		0	0	0	0		0	2	0	0	0	0		0	0	0	0	0	0	0	0
RF00722	microRNA mir-451	1	0	0	0		0	0	0	0	0	0	0	0	0	0	0	0	0	0	0	0	0	0	0	0	0		0	0	0	0		0	0	0	0	38	0		0	0	0	0	0	0	0	0
RF00723	microRNA mir-448	1	0	0	0		0	0	0	0	0	0	0	0	0	0	0	0	0	0	0	0	0	0	0	0	0		0	0	0	0		0	0	0	0	28	0		0	0	0	0	0	0	0	0
RF00724	microRNA mir-282	1	0	0	0		0	0	0	0	0	0	0	0	0	0	0	0	0	0	0	0	0	0	0	0	0		0	0	0	0		0	0	0	0	21	0		0	0	0	0	0	0	0	0
RF00725	microRNA mir-iab-4	1	0	0	0		0	0	0	0	0	0	0	0	0	0	0	0	0	0	0	0	0	0	0	0	0		0	0	0	0		0	0	0	0	23	0		0	0	0	0	0	0	0	0
RF00726	microRNA mir-87	1	0	0	0		0	0	0	0	0	0	0	0	0	0	0	0	0	0	0	0	0	0	0	0	0		0	0	0	0		0	0	0	0	28	0		0	0	0	0	0	0	0	0
RF00729	microRNA mir-278	1	0	0	0		0	0	0	0	0	0	0	0	0	0	0	0	0	0	0	0	0	0	0	0	0		0	0	0	0		0	0	0	0	22	0		0	0	0	0	0	0	0	0
RF00730	microRNA mir-277	1	0	0	0		0	0	0	0	0	0	0	0	0	0	0	0	0	0	0	0	0	0	0	0	0		0	0	0	0		0	0	0	0	25	0		0	0	0	0	0	0	0	0
RF00731	microRNA mir-155	1	0	0	0		0	0	0	0	0	0	0	0	0	0	0	0	0	0	0	0	0	0	0	0	0		0	0	0	0		0	0	0	0	40	0		0	0	0	0	0	0	0	0
RF00732	microRNA mir-305	1	0	0	0		0	0	0	0	0	0	0	0	0	0	0	0	0	0	0	0	0	0	0	0	0		0	0	0	0		0	0	0	0	23	0		0	0	0	0	0	0	0	0
RF00733	microRNA mir-296	1	0	0	0		0	0	0	0	0	0	0	0	0	0	0	0	0	0	0	0	0	0	0	0	0		0	0	0	0		0	0	0	0	25	0		0	0	0	0	0	0	0	0
RF00734	microRNA mir-52	1	0	0	0		0	0	0	0	0	0	0	0	0	0	0	0	0	0	0	0	0	0	0	0	0		0	0	0	0		0	0	0	0	4	0		0	0	0	0	0	0	0	0
RF00735	microRNA mir-367	1	0	0	0		0	0	0	0	0	0	0	0	0	0	0	0	0	0	0	0	0	0	0	0	0		0	0	0	0		0	0	0	0	35	0		0	0	0	0	0	0	0	0
RF00736	microRNA mir-320	1	0	0	0		0	0	0	0	0	0	0	0	0	0	0	0	0	0	0	0	0	0	0	0	0		0	0	0	0		0	0	0	0	28	0		0	0	0	0	0	0	0	0
RF00737	microRNA mir-322	1	0	0	0		0	0	0	0	0	0	0	0	0	0	0	0	0	0	0	0	0	0	0	0	0		0	0	0	0		0	0	0	0	24	0		0	0	0	0	0	0	0	0
RF00739	microRNA MIR476	1	0	0	0		0	0	0	0	0	0	0	0	0	0	0	0	0	0	0	0	0	0	0	0	0		0	0	0	0		0	1	0	0	1	0		0	0	0	0	0	0	0	0
RF00740	microRNA mir-370	1	0	0	0		0	0	0	0	0	0	0	0	0	0	0	0	0	0	0	0	0	0	0	0	0		0	0	0	0		0	0	0	0	21	0		0	0	0	0	0	0	0	0
RF00741	microRNA mir-378	1	0	0	0		0	0	0	0	0	0	0	0	0	0	0	0	0	0	0	0	0	0	0	0	0		0	0	0	0		0	0	0	0	22	0		0	0	0	0	0	0	0	0
RF00742	microRNA MIR162_2	1	0	0	0		0	0	0	0	0	0	0	0	0	0	0	0	0	0	0	0	0	0	0	0	0		0	0	0	0		0	12	0	0	0	0		0	0	0	0	0	0	0	0
RF00743	microRNA mir-308	1	0	0	0		0	0	0	0	0	0	0	0	0	0	0	0	0	0	0	0	0	0	0	0	0		0	0	0	0		0	0	0	0	17	0		0	0	0	0	0	0	0	0
RF00744	microRNA mir-361	1	0	0	0		0	0	0	0	0	0	0	0	0	0	0	0	0	0	0	0	0	0	0	0	0		0	0	0	0		0	0	0	0	27	0		0	0	0	0	0	0	0	0
RF00745	microRNA mir-499	1	0	0	0		0	0	0	0	0	0	0	0	0	0	0	0	0	0	0	0	0	0	0	0	0		0	0	0	0		0	0	0	0	39	0		0	0	0	0	0	0	0	0
RF00746	microRNA mir-454	1	0	0	0		0	0	0	0	0	0	0	0	0	0	0	0	0	0	0	0	0	0	0	0	0		0	0	0	0		0	0	0	0	29	0		0	0	0	0	0	0	0	0
RF00748	microRNA mir-433	1	0	0	0		0	0	0	0	0	0	0	0	0	0	0	0	0	0	0	0	0	0	0	0	0		0	0	0	0		0	0	0	0	23	0		0	0	0	0	0	0	0	0
RF00749	microRNA mir-208	1	0	0	0		0	0	0	0	0	0	0	0	0	0	0	0	0	0	0	0	0	0	0	0	0		0	0	0	0		0	0	0	0	39	0		0	0	0	0	0	0	0	0
RF00750	microRNA mir-458	1	0	0	0		0	0	0	0	0	0	0	0	0	0	0	0	0	0	0	0	0	0	0	0	0		0	0	0	0		0	0	0	0	9	0		0	0	0	0	0	0	0	0
RF00751	microRNA mir-12	1	0	0	0		0	0	0	0	0	0	0	0	0	0	0	0	0	0	0	0	0	0	0	0	0		0	0	0	0		0	0	0	0	16	0		0	0	0	0	0	0	0	0
RF00752	microRNA mir-14	1	0	0	0		0	0	0	0	0	0	0	0	0	0	0	0	0	0	0	0	0	0	0	0	0		0	0	0	0		0	0	0	0	17	0		0	0	0	0	0	0	0	0
RF00753	microRNA mir-503	1	0	0	0		0	0	0	0	0	0	0	0	0	0	0	0	0	0	0	0	0	0	0	0	0		0	0	0	0		0	0	0	0	24	0		0	0	0	0	0	0	0	0
RF00755	microRNA mir-542	1	0	0	0		0	0	0	0	0	0	0	0	0	0	0	0	0	0	0	0	0	0	0	0	0		0	0	0	0		0	0	0	0	24	0		0	0	0	0	0	0	0	0
RF00756	microRNA mir-299	1	0	0	0		0	0	0	0	0	0	0	0	0	0	0	0	0	0	0	0	0	0	0	0	0		0	0	0	0		0	1	0	0	28	0		0	0	0	0	0	0	0	0
RF00757	microRNA mir-275	1	0	0	0		0	0	0	0	0	0	0	0	0	0	0	0	0	0	0	0	0	0	0	0	0		0	0	0	0		0	0	0	0	24	0		0	0	0	0	0	0	0	0
RF00758	microRNA mir-346	1	0	0	0		0	0	0	0	0	0	0	0	0	0	0	0	0	0	0	0	0	0	0	0	0		0	0	0	0		0	0	0	0	27	0		0	0	0	0	0	0	0	0
RF00760	microRNA mir-342	1	0	0	0		0	0	0	0	0	0	0	0	0	0	0	0	0	0	0	0	0	0	0	0	0		0	0	0	0		0	0	0	0	23	0		0	0	0	0	0	0	0	0
RF00761	microRNA mir-340	1	0	0	0		0	0	0	0	0	0	0	0	0	0	0	0	0	0	0	0	0	0	0	0	0		0	0	0	0		0	0	0	0	35	0		0	0	0	0	0	0	0	0
RF00762	microRNA mir-412	1	0	0	0		0	0	0	0	0	0	0	0	0	0	0	0	0	0	0	0	0	0	0	0	0		0	0	0	0		0	0	0	0	25	0		0	0	0	0	0	0	0	0
RF00763	microRNA mir-339	1	0	0	0		0	0	0	0	0	0	0	0	0	0	0	0	0	0	0	0	0	0	0	0	0		0	0	0	0		0	0	0	0	25	0		0	0	0	0	0	0	0	0
RF00764	microRNA mir-191	1	0	0	0		0	0	0	0	0	0	0	0	0	0	0	0	0	0	0	0	0	0	0	0	0		0	0	0	0		0	0	0	0	29	0		0	0	0	0	0	0	0	0
RF00765	microRNA mir-337	1	0	0	0		0	0	0	0	0	0	0	0	0	0	0	0	0	0	0	0	0	0	0	0	0		0	0	0	0		0	0	0	0	18	0		0	0	0	0	0	0	0	0
RF00766	microRNA mir-335	1	0	0	0		0	0	0	0	0	0	0	0	0	0	0	0	0	0	0	0	0	0	0	0	0		0	0	0	0		0	0	0	0	24	0		0	0	0	0	0	0	0	0
RF00767	microRNA mir-150	1	0	0	0		0	0	0	0	0	0	0	0	0	0	0	0	0	0	0	0	0	0	0	0	0		0	0	0	0		0	0	0	0	30	0		0	0	0	0	0	0	0	0
RF00768	microRNA MIR405	1	0	0	0		0	0	0	0	0	0	0	0	0	0	0	0	0	0	0	0	0	0	0	0	0		0	0	0	0		0	2	0	0	0	0		0	0	0	0	0	0	0	0
RF00769	microRNA mir-331	1	0	0	0		0	0	0	0	0	0	0	0	0	0	0	0	0	0	0	0	0	0	0	0	0		0	0	0	0		0	0	0	0	28	0		0	0	0	0	0	0	0	0
RF00770	microRNA mir-330	1	0	0	0		0	0	0	0	0	0	0	0	0	0	0	0	0	0	0	0	0	0	0	0	0		0	0	0	0		0	0	0	0	23	0		0	0	0	0	0	0	0	0
RF00771	microRNA mir-185	1	0	0	0		0	0	0	0	0	0	0	0	0	0	0	0	0	0	0	0	0	0	0	0	0		0	0	0	0		0	0	0	0	25	0		0	0	0	0	0	0	0	0
RF00772	microRNA mir-328	1	0	0	0		0	0	0	0	0	0	0	0	0	0	0	0	0	0	0	0	0	0	0	0	0		0	0	0	0		0	0	0	0	26	0		0	0	0	0	0	0	0	0
RF00773	microRNA mir-298	1	0	0	0		0	0	0	0	0	0	0	0	0	0	0	0	0	0	0	0	0	0	0	0	0		0	0	0	0		0	0	0	0	10	0		0	0	0	0	0	0	0	0
RF00774	microRNA mir-360	1	0	0	0		0	0	0	0	0	0	0	0	0	0	0	0	0	0	0	0	0	0	0	0	0		0	0	0	0		0	0	0	0	5	0		0	0	0	0	0	0	0	0
RF00775	microRNA mir-432	1	0	0	0		0	0	0	0	0	0	0	0	0	0	0	0	0	0	0	0	0	0	0	0	0		0	0	0	0		0	0	0	0	27	0		0	0	0	0	0	0	0	0
RF00776	microRNA mir-540	1	0	0	0		0	0	0	0	0	0	0	0	0	0	0	0	0	0	0	0	0	0	0	0	0		0	0	0	0		0	0	0	0	9	0		0	0	0	0	0	0	0	0
RF00777	microRNA mir-541	1	0	0	0		0	0	0	0	0	0	0	0	0	0	0	0	0	0	0	0	0	0	0	0	0		0	0	0	0		0	0	0	0	27	0		0	0	0	0	0	0	0	0
RF00778	microRNA MIR473	1	0	0	0		0	0	0	0	0	0	0	0	0	0	0	0	0	0	0	0	0	0	0	0	0		0	0	0	0		0	6	0	0	0	0		0	0	0	0	0	0	0	0
RF00779	microRNA MIR474	1	0	0	0		0	0	0	0	0	0	0	0	0	0	0	0	0	0	0	0	0	0	0	0	0		0	0	0	0		0	1	0	0	0	0		0	0	0	0	0	0	0	0
RF00780	microRNA MIR477	1	0	0	0		0	0	0	0	0	0	0	0	0	0	0	0	0	0	0	0	0	0	0	0	0		0	0	0	0		0	5	0	0	0	0		0	0	0	0	0	0	0	0
RF00781	microRNA mir-505	1	0	0	0		0	0	0	0	0	0	0	0	0	0	0	0	0	0	0	0	0	0	0	0	0		0	0	0	0		0	0	0	0	27	0		0	0	0	0	0	0	0	0
RF00782	microRNA MIR480	1	0	0	0		0	0	0	0	0	0	0	0	0	0	0	0	0	0	0	0	0	0	0	0	0		0	0	0	0		0	2	0	0	5	0		0	0	0	0	0	0	0	0
RF00783	microRNA mir-484	1	0	0	0		0	0	0	0	0	0	0	0	0	0	0	0	0	0	0	0	0	0	0	0	0		0	0	0	0		0	0	0	0	28	0		0	0	0	0	0	0	0	0
RF00784	microRNA mir-486	1	0	0	0		0	0	0	0	0	0	0	0	0	0	0	0	0	0	0	0	0	0	0	0	0		0	0	0	0		0	0	0	0	23	0		0	0	0	0	0	0	0	0
RF00785	microRNA mir-90	1	0	0	0		0	0	0	0	0	0	0	0	0	0	0	0	0	0	0	0	0	0	0	0	0		0	0	0	0		0	0	0	0	5	0		0	0	0	0	0	0	0	0
RF00786	microRNA mir-289	1	0	0	0		0	0	0	0	0	0	0	0	0	0	0	0	0	0	0	0	0	0	0	0	0		0	0	0	0		0	0	0	0	11	0		0	0	0	0	0	0	0	0
RF00787	microRNA mir-288	1	0	0	0		0	0	0	0	0	0	0	0	0	0	0	0	0	0	0	0	0	0	0	0	0		0	0	0	0		0	0	0	0	12	0		0	0	0	0	0	0	0	0
RF00788	microRNA mir-287	1	0	0	0		0	0	0	0	0	0	0	0	0	0	0	0	0	0	0	0	0	0	0	0	0		0	0	0	0		0	0	0	0	12	0		0	0	0	0	0	0	0	0
RF00789	microRNA mir-286	1	0	0	0		0	0	0	0	0	0	0	0	0	0	0	0	0	0	0	0	0	0	0	0	0		0	0	0	0		0	0	0	0	17	0		0	0	0	0	0	0	0	0
RF00790	microRNA mir-358	1	0	0	0		0	0	0	0	0	0	0	0	0	0	0	0	0	0	0	0	0	0	0	0	0		0	0	0	0		0	0	0	0	3	0		0	0	0	0	0	0	0	0
RF00791	microRNA mir-357	1	0	0	0		0	0	0	0	0	0	0	0	0	0	0	0	0	0	0	0	0	0	0	0	0		0	0	0	0		0	0	0	0	4	0		0	0	0	0	0	0	0	0
RF00792	microRNA mir-490	1	0	0	0		0	0	0	0	0	0	0	0	0	0	0	0	0	0	0	0	0	0	0	0	0		0	0	0	0		0	0	0	0	36	0		0	0	0	0	0	0	0	0
RF00793	microRNA mir-497	1	0	0	0		0	0	0	0	0	0	0	0	0	0	0	0	0	0	0	0	0	0	0	0	0		0	0	0	0		0	0	0	0	27	0		0	0	0	0	0	0	0	0
RF00795	microRNA mir-43	1	0	0	0		0	0	0	0	0	0	0	0	0	0	0	0	0	0	0	0	0	0	0	0	0		0	0	0	0		0	0	0	0	5	0		0	0	0	0	0	0	0	0
RF00796	microRNA mir-48	1	0	0	0		0	0	0	0	0	0	0	0	0	0	0	0	0	0	0	0	0	0	0	0	0		0	0	0	0		0	0	0	0	5	0		0	0	0	0	0	0	0	0
RF00797	microRNA mir-355	1	0	0	0		0	0	0	0	0	0	0	0	0	0	0	0	0	0	0	0	0	0	0	0	0		0	0	0	0		0	0	0	0	5	0		0	0	0	0	0	0	0	0
RF00798	microRNA mir-49	1	0	0	0		0	0	0	0	0	0	0	0	0	0	0	0	0	0	0	0	0	0	0	0	0		0	0	0	0		0	0	0	0	5	0		0	0	0	0	0	0	0	0
RF00799	microRNA mir-354	1	0	0	0		0	0	0	0	0	0	0	0	0	0	0	0	0	0	0	0	0	0	0	0	0		0	0	0	0		0	0	0	0	5	0		0	0	0	0	0	0	0	0
RF00800	microRNA mir-353	1	0	0	0		0	0	0	0	0	0	0	0	0	0	0	0	0	0	0	0	0	0	0	0	0		0	0	0	0		0	0	0	0	4	0		0	0	0	0	0	0	0	0
RF00801	microRNA mir-280	1	0	0	0		0	0	0	0	0	0	0	0	0	0	0	0	0	0	0	0	0	0	0	0	0		0	0	0	0		0	0	0	0	12	0		0	0	0	0	0	0	0	0
RF00802	microRNA mir-207	1	0	0	0		0	0	0	0	0	0	0	0	0	0	0	0	0	0	0	0	0	0	0	0	0		0	0	0	0		0	0	0	0	19	0		0	0	0	0	0	0	0	0
RF00803	microRNA mir-425	1	0	0	0		0	0	0	0	0	0	0	0	0	0	0	0	0	0	0	0	0	0	0	0	0		0	0	0	0		0	0	0	0	32	0		0	0	0	0	0	0	0	0
RF00804	microRNA mir-240	1	0	0	0		0	0	0	0	0	0	0	0	0	0	0	0	0	0	0	0	0	0	0	0	0		0	0	0	0		0	0	0	0	4	0		0	0	0	0	0	0	0	0
RF00805	microRNA mir-351	1	0	0	0		0	0	0	0	0	0	0	0	0	0	0	0	0	0	0	0	0	0	0	0	0		0	0	0	0		0	0	0	0	2	0		0	0	0	0	0	0	0	0
RF00806	microRNA mir-350	1	0	0	0		0	0	0	0	0	0	0	0	0	0	0	0	0	0	0	0	0	0	0	0	0		0	0	0	0		0	0	0	0	25	0		0	0	0	0	0	0	0	0
RF00807	microRNA mir-314	1	0	0	0		0	0	0	0	0	0	0	0	0	0	0	0	0	0	0	0	0	0	0	0	0		0	0	0	0		0	0	0	0	12	0		0	0	0	0	0	0	0	0
RF00808	microRNA mir-86	1	0	0	0		0	0	0	0	0	0	0	0	0	0	0	0	0	0	0	0	0	0	0	0	0		0	0	0	0		0	0	0	0	10	0		0	0	0	0	0	0	0	0
RF00809	microRNA mir-241	1	0	0	0		0	0	0	0	0	0	0	0	0	0	0	0	0	0	0	0	0	0	0	0	0		0	0	0	0		0	0	0	0	5	0		0	0	0	0	0	0	0	0
RF00810	microRNA mir-85	1	0	0	0		0	0	0	0	0	0	0	0	0	0	0	0	0	0	0	0	0	0	0	0	0		0	0	0	0		0	0	0	0	5	0		0	0	0	0	0	0	0	0
RF00811	microRNA mir-84	1	0	0	0		0	0	0	0	0	0	0	0	0	0	0	0	0	0	0	0	0	0	0	0	0		0	0	0	0		0	0	0	0	5	0		0	0	0	0	0	0	0	0
RF00812	microRNA mir-83	1	0	0	0		0	0	0	0	0	0	0	0	0	0	0	0	0	0	0	0	0	0	0	0	0		0	0	0	0		0	0	0	0	5	0		0	0	0	0	0	0	0	0
RF00814	microRNA mir-316	1	0	0	0		0	0	0	0	0	0	0	0	0	0	0	0	0	0	0	0	0	0	0	0	0		0	0	0	0		0	0	0	0	14	0		0	0	0	0	0	0	0	0
RF00815	microRNA mir-244	1	0	0	0		0	0	0	0	0	0	0	0	0	0	0	0	0	0	0	0	0	0	0	0	0		0	0	0	0		0	0	0	0	5	0		0	0	0	0	0	0	0	0
RF00816	microRNA mir-245	1	0	0	0		0	0	0	0	0	0	0	0	0	0	0	0	0	0	0	0	0	0	0	0	0		0	0	0	0		0	0	0	0	33	0		0	0	0	0	0	0	0	0
RF00817	microRNA mir-80	1	0	0	0		0	0	0	0	0	0	0	0	0	0	0	0	0	0	0	0	0	0	0	0	0		0	0	0	0		0	0	0	0	5	0		0	0	0	0	0	0	0	0
RF00819	microRNA mir-246	1	0	0	0		0	0	0	0	0	0	0	0	0	0	0	0	0	0	0	0	0	0	0	0	0		0	0	0	0		0	0	0	0	4	0		0	0	0	0	0	0	0	0
RF00820	microRNA mir-248	1	0	0	0		0	0	0	0	0	0	0	0	0	0	0	0	0	0	0	0	0	0	0	0	0		0	0	0	0		0	0	0	0	5	0		0	0	0	0	0	0	0	0
RF00821	microRNA mir-249	1	0	0	0		0	0	0	0	0	0	0	0	0	0	0	0	0	0	0	0	0	0	0	0	0		0	0	0	0		0	0	0	0	5	0		0	0	0	0	0	0	0	0
RF00822	microRNA mir-274	1	0	0	0		0	0	0	0	0	0	0	0	0	0	0	0	0	0	0	0	0	0	0	0	0		0	0	0	0		0	0	0	0	13	0		0	0	0	0	0	0	0	0
RF00823	microRNA lsy-6	1	0	0	0		0	0	0	0	0	0	0	0	0	0	0	0	0	0	0	0	0	0	0	0	0		0	0	0	0		0	0	0	0	5	0		0	0	0	0	0	0	0	0
RF00825	microRNA mir-344	1	0	0	0		0	0	0	0	0	0	0	0	0	0	0	0	0	0	0	0	0	0	0	0	0		0	0	0	0		0	0	0	0	2	0		0	0	0	0	0	0	0	0
RF00826	microRNA mir-55	1	0	0	0		0	0	0	0	0	0	0	0	0	0	0	0	0	0	0	0	0	0	0	0	0		0	0	0	0		0	0	0	0	5	0		0	0	0	0	0	0	0	0
RF00827	microRNA mir-77	1	0	0	0		0	0	0	0	0	0	0	0	0	0	0	0	0	0	0	0	0	0	0	0	0		0	0	0	0		0	0	0	0	5	0		0	0	0	0	0	0	0	0
RF00828	microRNA mir-75	1	0	0	0		0	0	0	0	0	0	0	0	0	0	0	0	0	0	0	0	0	0	0	0	0		0	0	0	0		0	0	0	0	5	0		0	0	0	0	0	0	0	0
RF00829	microRNA mir-149	1	0	0	0		0	0	0	0	0	0	0	0	0	0	0	0	0	0	0	0	0	0	0	0	0		0	0	0	0		0	0	0	0	16	0		0	0	0	0	0	0	0	0
RF00832	microRNA mir-71	1	0	0	0		0	0	0	0	0	0	0	0	0	0	0	0	0	0	0	0	0	0	0	0	0		0	0	0	0		0	0	0	0	23	0		0	0	0	0	0	0	0	0
RF00833	microRNA mir-70	1	0	0	0		0	0	0	0	0	0	0	0	0	0	0	0	0	0	0	0	0	0	0	0	0		0	0	0	0		0	0	0	0	4	0		0	0	0	0	0	0	0	0
RF00834	microRNA mir-268	1	0	0	0		0	0	0	0	0	0	0	0	0	0	0	0	0	0	0	0	0	0	0	0	0		0	0	0	0		0	0	0	0	5	0		0	0	0	0	0	0	0	0
RF00835	microRNA mir-58	1	0	0	0		0	0	0	0	0	0	0	0	0	0	0	0	0	0	0	0	0	0	0	0	0		0	0	0	0		0	0	0	0	5	0		0	0	0	0	0	0	0	0
RF00836	microRNA mir-250	1	0	0	0		0	0	0	0	0	0	0	0	0	0	0	0	0	0	0	0	0	0	0	0	0		0	0	0	0		0	0	0	0	5	0		0	0	0	0	0	0	0	0
RF00837	microRNA mir-251	1	0	0	0		0	0	0	0	0	0	0	0	0	0	0	0	0	0	0	0	0	0	0	0	0		0	0	0	0		0	0	0	0	5	0		0	0	0	0	0	0	0	0
RF00838	microRNA mir-252	1	0	0	0		0	0	0	0	0	0	0	0	0	0	0	0	0	0	0	0	0	0	0	0	0		0	0	0	0		0	0	0	0	10	0		0	0	0	0	0	0	0	0
RF00839	microRNA mir-452	1	0	0	0		0	0	0	0	0	0	0	0	0	0	0	0	0	0	0	0	0	0	0	0	0		0	0	0	0		0	0	0	0	26	0		0	0	0	0	0	0	0	0
RF00840	microRNA mir-374	1	0	0	0		0	0	0	0	0	0	0	0	0	0	0	0	0	0	0	0	0	0	0	0	0		0	0	0	0		0	0	0	0	28	0		0	0	0	0	0	0	0	0
RF00841	microRNA mir-384	1	0	0	0		0	0	0	0	0	0	0	0	0	0	0	0	0	0	0	0	0	0	0	0	0		0	0	0	0		0	0	0	0	31	0		0	0	0	0	0	0	0	0
RF00842	microRNA MIR403	1	0	0	0		0	0	0	0	0	0	0	0	0	0	0	0	0	0	0	0	0	0	0	0	0		0	0	0	0		0	6	0	0	0	0		0	0	0	0	0	0	0	0
RF00844	microRNA mir-67	1	0	0	0		0	0	0	0	0	0	0	0	0	0	0	0	0	0	0	0	0	0	0	0	0		0	0	0	0		0	0	0	0	30	0		0	0	0	0	0	0	0	0
RF00845	microRNA MIR158	1	0	0	0		0	0	0	0	0	0	0	0	0	0	0	0	0	0	0	0	0	0	0	0	0		0	0	0	0		0	1	0	0	1	0		0	0	0	0	0	0	0	0
RF00846	microRNA mir-64	1	0	0	0		0	0	0	0	0	0	0	0	0	0	0	0	0	0	0	0	0	0	0	0	0		0	0	0	0		0	0	0	0	3	0		0	0	0	0	0	0	0	0
RF00847	microRNA mir-62	1	0	0	0		0	0	0	0	0	0	0	0	0	0	0	0	0	0	0	0	0	0	0	0	0		0	0	0	0		0	0	0	0	5	0		0	0	0	0	0	0	0	0
RF00848	microRNA mir-61	1	0	0	0		0	0	0	0	0	0	0	0	0	0	0	0	0	0	0	0	0	0	0	0	0		0	0	0	0		0	0	0	0	5	0		0	0	0	0	0	0	0	0
RF00849	microRNA mir-60	1	0	0	0		0	0	0	0	0	0	0	0	0	0	0	0	0	0	0	0	0	0	0	0	0		0	0	0	0		0	0	0	0	5	0		0	0	0	0	0	0	0	0
RF00850	microRNA mir-259	1	0	0	0		0	0	0	0	0	0	0	0	0	0	0	0	0	0	0	0	0	0	0	0	0		0	0	0	0		0	0	0	0	5	0		0	0	0	0	0	0	0	0
RF00851	microRNA mir-230	1	0	0	0		0	0	0	0	0	0	0	0	0	0	0	0	0	0	0	0	0	0	0	0	0		0	0	0	0		0	0	0	0	5	0		0	0	0	0	0	0	0	0
RF00852	microRNA mir-231	1	0	0	0		0	0	0	0	0	0	0	0	0	0	0	0	0	0	0	0	0	0	0	0	0		0	0	0	0		0	0	0	0	6	0		0	0	0	0	0	0	0	0
RF00853	microRNA mir-304	1	0	0	0		0	0	0	0	0	0	0	0	0	0	0	0	0	0	0	0	0	0	0	0	0		0	0	0	0		0	0	0	0	11	0		0	0	0	0	0	0	0	0
RF00854	microRNA mir-5	1	0	0	0		0	0	0	0	0	0	0	0	0	0	0	0	0	0	0	0	0	0	0	0	0		0	0	0	0		0	0	0	0	12	0		0	0	0	0	0	0	0	0
RF00855	microRNA mir-254	1	0	0	0		0	0	0	0	0	0	0	0	0	0	0	0	0	0	0	0	0	0	0	0	0		0	0	0	0		0	0	0	0	5	0		0	0	0	0	0	0	0	0
RF00856	microRNA mir-232	1	0	0	0		0	0	0	0	0	0	0	0	0	0	0	0	0	0	0	0	0	0	0	0	0		0	0	0	0		0	0	0	0	4	0		0	0	0	0	0	0	0	0
RF00857	microRNA mir-233	1	0	0	0		0	0	0	0	0	0	0	0	0	0	0	0	0	0	0	0	0	0	0	0	0		0	0	0	0		0	0	0	0	5	0		0	0	0	0	0	0	0	0
RF00858	microRNA mir-306	1	0	0	0		0	0	0	0	0	0	0	0	0	0	0	0	0	0	0	0	0	0	0	0	0		0	0	0	0		0	0	0	0	12	0		0	0	0	0	0	0	0	0
RF00861	microRNA mir-488	1	0	0	0		0	0	0	0	0	0	0	0	0	0	0	0	0	0	0	0	0	0	0	0	0		0	0	0	0		0	0	0	0	26	0		0	0	0	0	0	0	0	0
RF00862	microRNA mir-491	1	0	0	0		0	0	0	0	0	0	0	0	0	0	0	0	0	0	0	0	0	0	0	0	0		0	0	0	0		0	0	0	0	28	0		0	0	0	0	0	0	0	0
RF00863	microRNA mir-BART17	0	0	0	1		0	0	0	0	0	0	0	0	0	0	0	0	0	0	0	0	0	0	0	0	0		0	0	0	0		0	0	0	0	0	0		0	0	0	0	0	0	0	0
RF00864	microRNA mir-BART20	0	0	0	1		0	0	0	0	0	0	0	0	0	0	0	0	0	0	0	0	0	0	0	0	0		0	0	0	0		0	0	0	0	0	0		0	0	0	0	0	0	0	0
RF00867	microRNA mir-BART5	1	0	0	1		0	0	0	0	0	0	0	0	0	0	0	0	0	0	0	0	0	0	0	0	0		0	0	0	0		0	0	0	0	1	0		0	0	0	0	0	0	0	0
RF00868	microRNA mir-BART15	1	0	0	1		0	0	0	0	0	0	0	0	0	0	0	0	0	0	0	0	0	0	0	0	0		0	0	0	0		0	0	0	0	1	0		0	0	0	0	0	0	0	0
RF00869	microRNA mir-BART7	0	0	0	1		0	0	0	0	0	0	0	0	0	0	0	0	0	0	0	0	0	0	0	0	0		0	0	0	0		0	0	0	0	0	0		0	0	0	0	0	0	0	0
RF00870	microRNA mir-423	1	0	0	0		0	0	0	0	0	0	0	0	0	0	0	0	0	0	0	0	0	0	0	0	0		0	0	0	0		0	0	0	0	27	0		0	0	0	0	0	0	0	0
RF00871	microRNA mir-689	1	0	0	0		0	0	0	0	0	0	0	0	0	0	0	0	0	0	0	0	0	0	0	0	0		0	0	0	0		0	0	0	0	32	0		0	0	0	0	0	0	0	0
RF00872	microRNA mir-652	1	0	0	0		0	0	0	0	0	0	0	0	0	0	0	0	0	0	0	0	0	0	0	0	0		0	0	0	0		0	0	0	0	29	0		0	0	0	0	0	0	0	0
RF00873	microRNA mir-550	1	0	0	0		0	0	0	0	0	0	0	0	0	0	0	0	0	0	0	0	0	0	0	0	0		0	0	0	0		0	0	0	0	7	0		0	0	0	0	0	0	0	0
RF00874	microRNA mir-BART12	0	0	0	1		0	0	0	0	0	0	0	0	0	0	0	0	0	0	0	0	0	0	0	0	0		0	0	0	0		0	0	0	0	0	0		0	0	0	0	0	0	0	0
RF00875	microRNA mir-692	1	0	0	0		0	0	0	0	0	0	0	0	0	0	0	0	0	0	0	0	0	0	0	0	0		0	0	0	0		0	1	0	0	45	0		0	0	0	0	0	0	0	0
RF00876	microRNA mir-684	1	0	0	0		0	0	0	0	0	0	0	0	0	0	0	0	0	0	0	0	0	0	0	0	0		0	0	0	0		0	0	0	0	52	0		0	0	0	0	0	0	0	0
RF00877	microRNA mir-592	1	0	0	0		0	0	0	0	0	0	0	0	0	0	0	0	0	0	0	0	0	0	0	0	0		0	0	0	0		0	0	0	0	32	0		0	0	0	0	0	0	0	0
RF00878	microRNA mir-456	1	0	0	0		0	0	0	0	0	0	0	0	0	0	0	0	0	0	0	0	0	0	0	0	0		0	0	0	0		0	0	0	0	8	0		0	0	0	0	0	0	0	0
RF00879	microRNA mir-615	1	0	0	0		0	0	0	0	0	0	0	0	0	0	0	0	0	0	0	0	0	0	0	0	0		0	0	0	0		0	0	0	0	24	0		0	0	0	0	0	0	0	0
RF00882	microRNA MIR811	1	0	0	0		0	0	0	0	0	0	0	0	0	0	0	0	0	0	0	0	0	0	0	0	0		0	0	0	0		0	8	0	0	2	0		0	0	0	0	0	0	0	0
RF00883	microRNA MIR820	1	0	0	0		0	0	0	0	0	0	0	0	0	0	0	0	0	0	0	0	0	0	0	0	0		0	0	0	0		0	3	0	0	1	0		0	0	0	0	0	0	0	0
RF00884	microRNA MIR815	1	0	0	0		0	0	0	0	0	0	0	0	0	0	0	0	0	0	0	0	0	0	0	0	0		0	0	0	0		0	4	0	0	0	0		0	0	0	0	0	0	0	0
RF00885	microRNA MIR821	1	0	0	0		0	0	0	0	0	0	0	0	0	0	0	0	0	0	0	0	0	0	0	0	0		0	0	0	0		0	9	0	0	16	0		0	0	0	0	0	0	0	0
RF00886	microRNA MIR807	1	0	0	0		0	0	0	0	0	0	0	0	0	0	0	0	0	0	0	0	0	0	0	0	0		0	0	0	0		0	4	0	0	1	0		0	0	0	0	0	0	0	0
RF00887	microRNA mir-802	1	0	0	0		0	0	0	0	0	0	0	0	0	0	0	0	0	0	0	0	0	0	0	0	0		0	0	0	0		0	0	0	0	28	0		0	0	0	0	0	0	0	0
RF00888	microRNA mir-770	1	0	0	0		0	0	0	0	0	0	0	0	0	0	0	0	0	0	0	0	0	0	0	0	0		0	0	0	0		0	0	0	0	11	0		0	0	0	0	0	0	0	0
RF00890	microRNA mir-668	1	0	0	0		0	0	0	0	0	0	0	0	0	0	0	0	0	0	0	0	0	0	0	0	0		0	0	0	0		0	0	0	0	23	0		0	0	0	0	0	0	0	0
RF00891	microRNA mir-671	1	0	0	0		0	0	0	0	0	0	0	0	0	0	0	0	0	0	0	0	0	0	0	0	0		0	0	0	0		0	0	0	0	29	0		0	0	0	0	0	0	0	0
RF00892	microRNA mir-551	1	0	0	0		0	0	0	0	0	0	0	0	0	0	0	0	0	0	0	0	0	0	0	0	0		0	0	0	0		0	0	0	0	39	0		0	0	0	0	0	0	0	0
RF00893	microRNA MIR854	1	0	0	0		0	0	0	0	0	0	0	0	0	0	0	0	0	0	0	0	0	0	0	0	0		0	0	0	0		0	2	0	0	1	0		0	0	0	0	0	0	0	0
RF00894	microRNA mir-790	1	0	0	0		0	0	0	0	0	0	0	0	0	0	0	0	0	0	0	0	0	0	0	0	0		0	0	0	0		0	0	0	0	5	0		0	0	0	0	0	0	0	0
RF00895	microRNA mir-786	1	0	0	0		0	0	0	0	0	0	0	0	0	0	0	0	0	0	0	0	0	0	0	0	0		0	0	0	0		0	0	0	0	2	0		0	0	0	0	0	0	0	0
RF00896	microRNA mir-787	1	0	0	0		0	0	0	0	0	0	0	0	0	0	0	0	0	0	0	0	0	0	0	0	0		0	0	0	0		0	0	0	0	3	0		0	0	0	0	0	0	0	0
RF00897	microRNA mir-675	1	0	0	0		0	0	0	0	0	0	0	0	0	0	0	0	0	0	0	0	0	0	0	0	0		0	0	0	0		0	0	0	0	20	0		0	0	0	0	0	0	0	0
RF00898	microRNA mir-242	1	0	0	0		0	0	0	0	0	0	0	0	0	0	0	0	0	0	0	0	0	0	0	0	0		0	0	0	0		0	0	0	0	5	0		0	0	0	0	0	0	0	0
RF00899	microRNA mir-235	1	0	0	0		0	0	0	0	0	0	0	0	0	0	0	0	0	0	0	0	0	0	0	0	0		0	0	0	0		0	0	0	0	5	0		0	0	0	0	0	0	0	0
RF00900	microRNA mir-255	1	0	0	0		0	0	0	0	0	0	0	0	0	0	0	0	0	0	0	0	0	0	0	0	0		0	0	0	0		0	0	0	0	4	0		0	0	0	0	0	0	0	0
RF00901	microRNA MIR845_1	1	0	0	0		0	0	0	0	0	0	0	0	0	0	0	0	0	0	0	0	0	0	0	0	0		0	0	0	0		0	1	0	0	0	0		0	0	0	0	0	0	0	0
RF00902	microRNA mir-791	1	0	0	0		0	0	0	0	0	0	0	0	0	0	0	0	0	0	0	0	0	0	0	0	0		0	0	0	0		0	0	0	0	5	0		0	0	0	0	0	0	0	0
RF00903	microRNA mir-359	1	0	0	0		0	0	0	0	0	0	0	0	0	0	0	0	0	0	0	0	0	0	0	0	0		0	0	0	0		0	0	0	0	5	0		0	0	0	0	0	0	0	0
RF00904	microRNA mir-392	1	0	0	0		0	0	0	0	0	0	0	0	0	0	0	0	0	0	0	0	0	0	0	0	0		0	0	0	0		0	0	0	0	3	0		0	0	0	0	0	0	0	0
RF00905	microRNA mir-789	1	0	0	0		0	0	0	0	0	0	0	0	0	0	0	0	0	0	0	0	0	0	0	0	0		0	0	0	0		0	0	0	0	4	0		0	0	0	0	0	0	0	0
RF00906	microRNA MIR1122	1	0	0	0		0	0	0	0	0	0	0	0	0	0	0	0	0	0	0	0	0	0	0	0	0		0	0	0	0		0	65	0	0	1	0		0	0	0	0	0	0	0	0
RF00907	microRNA mir-941	1	0	0	0		0	0	0	0	0	0	0	0	0	0	0	0	0	0	0	0	0	0	0	0	0		0	0	0	0		0	0	0	0	11	0		0	0	0	0	0	0	0	0
RF00908	microRNA MIR529	1	0	0	0		0	0	0	0	0	0	0	0	0	0	0	0	0	0	0	0	0	0	0	0	0		0	0	0	0		0	3	0	0	0	0		0	0	0	0	0	0	0	0
RF00909	microRNA mir-883	1	0	0	0		0	0	0	0	0	0	0	0	0	0	0	0	0	0	0	0	0	0	0	0	0		0	0	0	0		0	0	0	0	2	0		0	0	0	0	0	0	0	0
RF00910	microRNA mir-873	1	0	0	0		0	0	0	0	0	0	0	0	0	0	0	0	0	0	0	0	0	0	0	0	0		0	0	0	0		0	0	0	0	30	0		0	0	0	0	0	0	0	0
RF00911	microRNA mir-672	1	0	0	0		0	0	0	0	0	0	0	0	0	0	0	0	0	0	0	0	0	0	0	0	0		0	0	0	0		0	0	0	0	21	0		0	0	0	0	0	0	0	0
RF00912	microRNA mir-877	1	0	0	0		0	0	0	0	0	0	0	0	0	0	0	0	0	0	0	0	0	0	0	0	0		0	0	0	0		0	0	0	0	23	0		0	0	0	0	0	0	0	0
RF00914	microRNA mir-674	1	0	0	0		0	0	0	0	0	0	0	0	0	0	0	0	0	0	0	0	0	0	0	0	0		0	0	0	0		0	0	0	0	2	0		0	0	0	0	0	0	0	0
RF00915	microRNA mir-760	1	0	0	0		0	0	0	0	0	0	0	0	0	0	0	0	0	0	0	0	0	0	0	0	0		0	0	0	0		0	0	0	0	18	0		0	0	0	0	0	0	0	0
RF00918	microRNA mir-872	1	0	0	0		0	0	0	0	0	0	0	0	0	0	0	0	0	0	0	0	0	0	0	0	0		0	0	0	0		0	0	0	0	18	0		0	0	0	0	0	0	0	0
RF00919	microRNA mir-874	1	0	0	1		0	0	0	0	0	0	0	0	0	0	0	0	0	0	0	0	0	0	0	0	0		0	0	0	0		0	0	0	0	28	0		0	0	0	0	0	0	0	0
RF00920	microRNA MIR444	1	0	0	0		0	0	0	0	0	0	0	0	0	0	0	0	0	0	0	0	0	0	0	0	0		0	0	0	0		0	5	0	0	3	0		0	0	0	0	0	0	0	0
RF00921	microRNA mir-665	1	0	0	0		0	0	0	0	0	0	0	0	0	0	0	0	0	0	0	0	0	0	0	0	0		0	0	0	0		0	0	0	0	18	0		0	0	0	0	0	0	0	0
RF00922	microRNA mir-673	1	0	0	0		0	0	0	0	0	0	0	0	0	0	0	0	0	0	0	0	0	0	0	0	0		0	0	0	0		0	0	0	0	2	0		0	0	0	0	0	0	0	0
RF00925	microRNA MIR1027	1	0	0	0		0	0	0	0	0	0	0	0	0	0	0	0	0	0	0	0	0	0	0	0	0		0	0	0	0		0	1	0	0	0	0		0	0	0	0	0	0	0	0
RF00926	microRNA MIR1151	1	0	0	0		0	0	0	0	0	0	0	0	0	0	0	0	0	0	0	0	0	0	0	0	0		0	0	0	0		0	1	0	0	0	0		0	0	0	0	0	0	0	0
RF00927	microRNA mir-582	1	0	0	0		0	0	0	0	0	0	0	0	0	0	0	0	0	0	0	0	0	0	0	0	0		0	0	0	0		0	0	0	0	27	0		0	0	0	0	0	0	0	0
RF00928	microRNA mir-590	1	0	0	0		0	0	0	0	0	0	0	0	0	0	0	0	0	0	0	0	0	0	0	0	0		0	0	0	0		0	0	0	0	33	0		0	0	0	0	0	0	0	0
RF00929	microRNA mir-574	1	0	0	0		0	0	0	0	0	0	0	0	0	0	0	0	0	0	0	0	0	0	0	0	0		0	0	0	0		0	0	0	0	11	0		0	0	0	0	0	0	0	0
RF00931	microRNA mir-879	1	0	0	0		0	0	0	0	0	0	0	0	0	0	0	0	0	0	0	0	0	0	0	0	0		0	0	0	0		0	0	0	0	3	0		0	0	0	0	0	0	0	0
RF00932	microRNA mir-471	1	0	0	0		0	0	0	0	0	0	0	0	0	0	0	0	0	0	0	0	0	0	0	0	0		0	0	0	0		0	0	0	0	2	0		0	0	0	0	0	0	0	0
RF00933	microRNA mir-875	1	0	0	0		0	0	0	0	0	0	0	0	0	0	0	0	0	0	0	0	0	0	0	0	0		0	0	0	0		0	0	0	0	32	0		0	0	0	0	0	0	0	0
RF00934	microRNA mir-463	1	0	0	0		0	0	0	0	0	0	0	0	0	0	0	0	0	0	0	0	0	0	0	0	0		0	0	0	0		0	0	0	0	3	0		0	0	0	0	0	0	0	0
RF00935	microRNA mir-876	1	0	0	0		0	0	0	0	0	0	0	0	0	0	0	0	0	0	0	0	0	0	0	0	0		0	0	0	0		0	0	0	0	31	0		0	0	0	0	0	0	0	0
RF00936	microRNA mir-744	1	0	0	0		0	0	0	0	0	0	0	0	0	0	0	0	0	0	0	0	0	0	0	0	0		0	0	0	0		0	0	0	0	28	0		0	0	0	0	0	0	0	0
RF00937	microRNA mir-653	1	0	0	0		0	0	0	0	0	0	0	0	0	0	0	0	0	0	0	0	0	0	0	0	0		0	0	0	0		0	0	0	0	28	0		0	0	0	0	0	0	0	0
RF00939	microRNA mir-504	1	0	0	0		0	0	0	0	0	0	0	0	0	0	0	0	0	0	0	0	0	0	0	0	0		0	0	0	0		0	0	0	0	26	0		0	0	0	0	0	0	0	0
RF00940	microRNA mir-327	1	0	0	0		0	0	0	0	0	0	0	0	0	0	0	0	0	0	0	0	0	0	0	0	0		0	0	0	0		0	0	0	0	2	0		0	0	0	0	0	0	0	0
RF00941	microRNA mir-434	1	0	0	0		0	0	0	0	0	0	0	0	0	0	0	0	0	0	0	0	0	0	0	0	0		0	0	0	0		0	0	0	0	8	0		0	0	0	0	0	0	0	0
RF00942	microRNA mir-1224	1	0	0	0		0	0	0	0	0	0	0	0	0	0	0	0	0	0	0	0	0	0	0	0	0		0	0	0	0		0	0	0	0	27	0		0	0	0	0	0	0	0	0
RF00943	microRNA MIR824	1	0	0	0		0	0	0	0	0	0	0	0	0	0	0	0	0	0	0	0	0	0	0	0	0		0	0	0	0		0	2	0	0	0	0		0	0	0	0	0	0	0	0
RF00945	microRNA mir-1226	1	0	0	0		0	0	0	0	0	0	0	0	0	0	0	0	0	0	0	0	0	0	0	0	0		0	0	0	0		0	0	0	0	13	0		0	0	0	0	0	0	0	0
RF00946	microRNA mir-1225	1	0	0	0		0	0	0	0	0	0	0	0	0	0	0	0	0	0	0	0	0	0	0	0	0		0	0	0	0		0	0	0	0	18	0		0	0	0	0	0	0	0	0
RF00947	microRNA mir-929	1	0	0	0		0	0	0	0	0	0	0	0	0	0	0	0	0	0	0	0	0	0	0	0	0		0	0	0	0		0	0	0	0	23	0		0	0	0	0	0	0	0	0
RF00949	microRNA mir-983	1	0	0	0		0	0	0	0	0	0	0	0	0	0	0	0	0	0	0	0	0	0	0	0	0		0	0	0	0		0	0	0	0	4	0		0	0	0	0	0	0	0	0
RF00950	microRNA mir-927	1	0	0	0		0	0	0	0	0	0	0	0	0	0	0	0	0	0	0	0	0	0	0	0	0		0	0	0	0		0	0	0	0	22	0		0	0	0	0	0	0	0	0
RF00951	microRNA mir-1302	1	R	0	0		0	0	0	0	0	0	0	0	0	0	0	0	0	1	0	0	0	0	0	0	0		0	0	0	0		0	0	0	0	52	0		0	0	0	0	0	0	0	0
RF00952	microRNA mir-650	1	0	0	0		0	0	0	0	0	0	0	0	0	0	0	0	0	0	0	0	0	0	0	0	0		0	0	0	0		0	0	0	0	31	0		0	0	0	0	0	0	0	0
RF00953	microRNA mir-1497	1	0	0	0		0	0	0	0	0	0	0	0	0	0	0	0	0	0	0	0	0	0	0	0	0		0	0	0	0		0	0	0	0	2	0		0	0	0	0	0	0	0	0
RF00954	microRNA MIR1446	1	0	0	0		0	0	0	0	0	0	0	0	0	0	0	0	0	0	0	0	0	0	0	0	0		0	0	0	0		0	5	0	0	0	0		0	0	0	0	0	0	0	0
RF00955	microRNA mir-1829	1	0	0	0		0	0	0	0	0	0	0	0	0	0	0	0	0	0	0	0	0	0	0	0	0		0	0	0	0		0	0	0	0	1	0		0	0	0	0	0	0	0	0
RF00956	microRNA MIR1444	1	0	0	0		0	0	0	0	0	0	0	0	0	0	0	0	0	0	0	0	0	0	0	0	0		0	0	0	0		0	3	0	0	0	0		0	0	0	0	0	0	0	0
RF00957	microRNA mir-663	1	0	0	0		0	0	0	0	0	0	0	0	0	0	0	0	0	0	0	0	0	0	0	0	0		0	0	0	0		0	0	1	0	22	0		0	0	0	0	0	0	0	0
RF00958	microRNA mir-498	1	0	0	0		0	0	0	0	0	0	0	0	0	0	0	0	0	0	0	0	0	0	0	0	0		0	0	0	0		0	0	0	0	16	0		0	0	0	0	0	0	0	0
RF00959	microRNA mir-612	1	0	0	0		0	0	0	0	0	0	0	0	0	0	0	0	0	0	0	0	0	0	0	0	0		0	0	0	0		0	0	0	0	13	0		0	0	0	0	0	0	0	0
RF00960	microRNA mir-661	1	0	0	0		0	0	0	0	0	0	0	0	0	0	0	0	0	0	0	0	0	0	0	0	0		0	0	0	0		0	0	0	0	8	0		0	0	0	0	0	0	0	0
RF00961	microRNA mir-581	1	0	0	0		0	0	0	0	0	0	0	0	0	0	0	0	0	0	0	0	0	0	0	0	0		0	0	0	0		0	0	0	0	5	0		0	0	0	0	0	0	0	0
RF00962	microRNA mir-586	1	0	0	0		0	0	0	0	0	0	0	0	0	0	0	0	0	0	0	0	0	0	0	0	0		0	0	0	0		0	0	0	0	6	0		0	0	0	0	0	0	0	0
RF00963	microRNA mir-642	1	0	0	0		0	0	0	0	0	0	0	0	0	0	0	0	0	0	0	0	0	0	0	0	0		0	0	0	0		0	0	0	0	4	0		0	0	0	0	0	0	0	0
RF00964	microRNA mir-938	1	0	0	0		0	0	0	0	0	0	0	0	0	0	0	0	0	0	0	0	0	0	0	0	0		0	0	0	0		0	0	0	0	5	0		0	0	0	0	0	0	0	0
RF00965	microRNA mir-549	1	0	0	0		0	0	0	0	0	0	0	0	0	0	0	0	0	0	0	0	0	0	0	0	0		0	0	0	0		0	0	0	0	4	0		0	0	0	0	0	0	0	0
RF00966	microRNA mir-676	1	0	0	0		0	0	0	0	0	0	0	0	0	0	0	0	0	0	0	0	0	0	0	0	0		0	0	0	0		0	0	0	0	24	0		0	0	0	0	0	0	0	0
RF00967	microRNA mir-281	1	0	0	0		0	0	0	0	0	0	0	0	0	0	0	0	0	0	0	0	0	0	0	0	0		0	0	0	0		0	0	0	0	4	0		0	0	0	0	0	0	0	0
RF00968	microRNA mir-626	1	0	0	0		0	0	0	0	0	0	0	0	0	0	0	0	0	0	0	0	0	0	0	0	0		0	0	0	0		0	0	0	0	18	0		0	0	0	0	0	0	0	0
RF00969	microRNA mir-556	1	R	0	0		0	0	0	0	0	0	0	0	0	1	0	0	0	0	0	0	0	0	0	0	0		0	0	0	0		0	0	0	0	6	0		0	0	0	0	0	0	0	0
RF00970	microRNA mir-648	1	0	0	0		0	0	0	0	0	0	0	0	0	0	0	0	0	0	0	0	0	0	0	0	0		0	0	0	0		0	0	0	0	6	0		0	0	0	0	0	0	0	0
RF00971	microRNA mir-578	1	0	0	0		0	0	0	0	0	0	0	0	0	0	0	0	0	0	0	0	0	0	0	0	0		0	0	0	0		0	2	0	0	5	0		0	0	0	0	0	0	0	0
RF00972	microRNA mir-651	1	0	0	0		0	0	0	0	0	0	0	0	0	0	0	0	0	0	0	0	0	0	0	0	0		0	0	0	0		0	0	0	0	13	0		0	0	0	0	0	0	0	0
RF00973	microRNA mir-597	1	0	0	0		0	0	0	0	0	0	0	0	0	0	0	0	0	0	0	0	0	0	0	0	0		0	0	0	0		0	0	0	0	14	0		0	0	0	0	0	0	0	0
RF00974	microRNA mir-607	1	0	0	0		0	0	0	0	0	0	0	0	0	0	0	0	0	0	0	0	0	0	0	0	0		0	0	0	0		0	0	0	0	6	0		0	0	0	0	0	0	0	0
RF00975	microRNA MIR845_2	1	0	0	0		0	0	0	0	0	0	0	0	0	0	0	0	0	0	0	0	0	0	0	0	0		0	0	0	0		0	1	0	0	0	0		0	0	0	0	0	0	0	0
RF00976	microRNA mir-583	1	0	0	0		0	0	0	0	0	0	0	0	0	0	0	0	0	0	0	0	0	0	0	0	0		0	0	0	0		0	0	0	0	4	0		0	0	0	0	0	0	0	0
RF00977	microRNA mir-600	1	0	0	0		0	0	0	0	0	0	0	0	0	0	0	0	0	0	0	0	0	0	0	0	0		0	0	0	0		0	0	0	0	9	0		0	0	0	0	0	0	0	0
RF00978	microRNA mir-638	1	0	0	0		0	0	0	0	0	0	0	0	0	0	0	0	0	0	0	0	0	0	0	0	0		0	0	0	0		0	0	0	0	18	0		0	0	0	0	0	0	0	0
RF00979	microRNA mir-553	1	0	0	0		0	0	0	0	0	0	0	0	0	0	0	0	0	0	0	0	0	0	0	0	0		0	0	0	0		0	2	0	0	5	0		0	0	0	0	0	0	0	0
RF00980	microRNA mir-643	1	0	0	0		0	0	0	0	0	0	0	0	0	0	0	0	0	0	0	0	0	0	0	0	0		0	0	0	0		0	0	0	0	5	0		0	0	0	0	0	0	0	0
RF00981	microRNA mir-939	1	0	0	0		0	0	0	0	0	0	0	0	0	0	0	0	0	0	0	0	0	0	0	0	0		0	0	0	0		0	0	0	0	6	0		0	0	0	0	0	0	0	0
RF00982	microRNA mir-200	1	0	0	0		0	0	0	0	0	0	0	0	0	0	0	0	0	0	0	0	0	0	0	0	0		0	0	0	0		0	0	0	0	2	0		0	0	0	0	0	0	0	0
RF00983	microRNA mir-662	1	0	0	0		0	0	0	0	0	0	0	0	0	0	0	0	0	0	0	0	0	0	0	0	0		0	0	0	0		0	0	0	0	25	0		0	0	0	0	0	0	0	0
RF00984	microRNA mir-576	1	0	0	0		0	0	0	0	0	0	0	0	0	0	0	0	0	0	0	0	0	0	0	0	0		0	0	0	0		0	0	0	0	8	0		0	0	0	0	0	0	0	0
RF00985	microRNA mir-640	1	0	0	0		0	0	0	0	0	0	0	0	0	0	0	0	0	0	0	0	0	0	0	0	0		0	0	0	0		0	0	0	0	17	0		0	0	0	0	0	0	0	0
RF00986	microRNA mir-920	1	0	0	0		0	0	0	0	0	0	0	0	0	0	0	0	0	0	0	0	0	0	0	0	0		0	0	0	0		0	0	0	0	13	0		0	0	0	0	0	0	0	0
RF00987	microRNA mir-589	1	0	0	0		0	0	0	0	0	0	0	0	0	0	0	0	0	0	0	0	0	0	0	0	0		0	0	0	0		0	0	0	0	10	0		0	0	0	0	0	0	0	0
RF00988	microRNA mir-657	1	0	0	0		0	0	0	0	0	0	0	0	0	0	0	0	0	0	0	0	0	0	0	0	0		0	0	0	0		0	0	0	0	5	0		0	0	0	0	0	0	0	0
RF00989	microRNA mir-492	1	0	0	0		0	0	0	0	0	0	0	0	0	0	0	0	0	0	0	0	0	0	0	0	0		0	0	0	0		0	0	0	0	72	0		0	0	0	0	0	0	0	0
RF00990	microRNA mir-552	1	0	0	0		0	0	0	0	0	0	0	0	0	0	0	0	0	0	0	0	0	0	0	0	0		0	0	0	0		0	0	0	0	7	0		0	0	0	0	0	0	0	0
RF00991	microRNA mir-599	1	0	0	0		0	0	0	0	0	0	0	0	0	0	0	0	0	0	0	0	0	0	0	0	0		0	0	0	0		0	0	0	0	30	0		0	0	0	0	0	0	0	0
RF00992	microRNA mir-593	1	0	0	0		0	0	0	0	0	0	0	0	0	0	0	0	0	0	0	0	0	0	0	0	0		0	0	0	0		0	0	0	0	9	0		0	0	0	0	0	0	0	0
RF00993	microRNA mir-1473	1	0	0	0		0	0	0	0	0	0	0	0	0	0	0	0	0	0	0	0	0	0	0	0	0		0	0	0	0		0	0	0	0	2	0		0	0	0	0	0	0	0	0
RF00994	microRNA mir-1255	1	0	0	0		0	0	0	0	0	0	0	0	0	0	0	0	0	0	0	0	0	0	0	0	0		0	0	0	0		0	0	1	0	47	0		0	0	0	0	0	0	0	0
RF00995	microRNA mir-616	1	0	0	0		0	0	0	0	0	0	0	0	0	0	0	0	0	0	0	0	0	0	0	0	0		0	0	0	0		0	0	0	0	6	0		0	0	0	0	0	0	0	0
RF00996	microRNA mir-631	1	0	0	0		0	0	0	0	0	0	0	0	0	0	0	0	0	0	0	0	0	0	0	0	0		0	0	0	0		0	0	0	0	17	0		0	0	0	0	0	0	0	0
RF00997	microRNA mir-942	1	0	0	0		0	0	0	0	0	0	0	0	0	0	0	0	0	0	0	0	0	0	0	0	0		0	0	0	0		0	0	0	0	5	0		0	0	0	0	0	0	0	0
RF00998	microRNA mir-562	1	0	0	0		0	0	0	0	0	0	0	0	0	0	0	0	0	0	0	0	0	0	0	0	0		0	0	0	0		0	0	0	0	37	0		0	0	0	0	0	0	0	0
RF00999	microRNA mir-924	1	0	0	0		0	0	0	0	0	0	0	0	0	0	0	0	0	0	0	0	0	0	0	0	0		0	0	0	0		0	0	0	0	11	0		0	0	0	0	0	0	0	0
RF01000	microRNA mir-580	1	0	0	0		0	0	0	0	0	0	0	0	0	0	0	0	0	0	0	0	0	0	0	0	0		0	0	0	0		0	0	0	0	5	0		0	0	0	0	0	0	0	0
RF01001	microRNA mir-609	1	0	0	0		0	0	0	0	0	0	0	0	0	0	0	0	0	0	0	0	0	0	0	0	0		0	0	0	0		0	0	0	0	5	0		0	0	0	0	0	0	0	0
RF01002	microRNA mir-936	1	0	0	0		0	0	0	0	0	0	0	0	0	0	0	0	0	0	0	0	0	0	0	0	0		0	0	0	0		0	0	0	0	20	0		0	0	0	0	0	0	0	0
RF01003	microRNA mir-563	1	0	0	0		0	0	0	0	0	0	0	0	0	0	0	0	0	0	0	0	0	0	0	0	0		0	0	0	0		0	0	0	0	18	0		0	0	0	0	0	0	0	0
RF01004	microRNA mir-557	1	0	0	0		0	0	0	0	0	0	0	0	0	0	0	0	0	0	0	0	0	0	0	0	0		0	0	0	0		0	0	0	0	9	0		0	0	0	0	0	0	0	0
RF01005	microRNA MIR530	1	0	0	0		0	0	0	0	0	0	0	0	0	0	0	0	0	0	0	0	0	0	0	0	0		0	0	0	0		0	6	0	0	2	0		0	0	0	0	0	0	0	0
RF01006	microRNA mir-601	1	0	0	0		0	0	0	0	0	0	0	0	0	0	0	0	0	0	0	0	0	0	0	0	0		0	0	0	0		0	0	0	0	10	0		0	0	0	0	0	0	0	0
RF01007	microRNA mir-624	1	0	0	0		0	0	0	0	0	0	0	0	0	0	0	0	0	0	0	0	0	0	0	0	0		0	0	0	0		0	0	0	0	6	0		0	0	0	0	0	0	0	0
RF01008	microRNA mir-636	1	0	0	0		0	0	0	0	0	0	0	0	0	0	0	0	0	0	0	0	0	0	0	0	0		0	0	0	0		0	0	0	0	9	0		0	0	0	0	0	0	0	0
RF01009	microRNA mir-M7	0	0	0	1		0	0	0	0	0	0	0	0	0	0	0	0	0	0	0	0	0	0	0	0	0		0	0	0	0		0	0	0	0	0	0		0	0	0	0	0	0	0	0
RF01010	microRNA mir-632	1	0	0	0		0	0	0	0	0	0	0	0	0	0	0	0	0	0	0	0	0	0	0	0	0		0	0	0	0		0	0	0	0	27	0		0	0	0	0	0	0	0	0
RF01011	microRNA mir-605	1	0	0	0		0	0	0	0	0	0	0	0	0	0	0	0	0	0	0	0	0	0	0	0	0		0	0	0	0		0	0	0	0	4	0		0	0	0	0	0	0	0	0
RF01012	microRNA mir-628	1	0	0	0		0	0	0	0	0	0	0	0	0	0	0	0	0	0	0	0	0	0	0	0	0		0	0	0	0		0	0	0	0	27	0		0	0	0	0	0	0	0	0
RF01013	microRNA mir-577	1	0	0	0		0	0	0	0	0	0	0	0	0	0	0	0	0	0	0	0	0	0	0	0	0		0	0	0	0		0	0	0	0	5	0		0	0	0	0	0	0	0	0
RF01014	microRNA mir-1306	1	0	0	0		0	0	0	0	0	0	0	0	0	0	0	0	0	0	0	0	0	0	0	0	0		0	0	0	0		0	0	0	0	41	0		0	0	0	0	0	0	0	0
RF01015	microRNA mir-885	1	0	0	0		0	0	0	0	0	0	0	0	0	0	0	0	0	0	0	0	0	0	0	0	0		0	0	0	0		0	0	0	0	21	0		0	0	0	0	0	0	0	0
RF01016	microRNA mir-584	1	0	0	0		0	0	0	0	0	0	0	0	0	0	0	0	0	0	0	0	0	0	0	0	0		0	0	0	0		0	0	0	0	31	0		0	0	0	0	0	0	0	0
RF01017	microRNA mir-625	1	0	0	0		0	0	0	0	0	0	0	0	0	0	0	0	0	0	0	0	0	0	0	0	0		0	0	0	0		0	0	0	0	3	0		0	0	0	0	0	0	0	0
RF01018	microRNA mir-569	1	0	0	0		0	0	0	0	0	0	0	0	0	0	0	0	0	0	0	0	0	0	0	0	0		0	0	0	0		0	0	0	0	30	0		0	0	0	0	0	0	0	0
RF01019	microRNA mir-922	1	0	0	0		0	0	0	0	0	0	0	0	0	0	0	0	0	0	0	0	0	0	0	0	0		0	0	0	0		0	0	0	0	25	0		0	0	0	0	0	0	0	0
RF01020	microRNA mir-572	1	0	0	0		0	0	0	0	0	0	0	0	0	0	0	0	0	0	0	0	0	0	0	0	0		0	0	0	0		0	0	0	0	10	0		0	0	0	0	0	0	0	0
RF01021	microRNA mir-558	1	0	0	0		0	0	0	0	0	0	0	0	0	0	0	0	0	0	0	0	0	0	0	0	0		0	0	0	0		0	0	0	0	7	0		0	0	0	0	0	0	0	0
RF01022	microRNA mir-611	1	0	0	0		0	0	0	0	0	0	0	0	0	0	0	0	0	0	0	0	0	0	0	0	0		0	0	0	0		0	0	0	0	22	0		0	0	0	0	0	0	0	0
RF01023	microRNA mir-940	1	0	0	0		0	0	0	0	0	0	0	0	0	0	0	0	0	0	0	0	0	0	0	0	0		0	0	0	0		0	0	0	0	14	0		0	0	0	0	0	0	0	0
RF01024	microRNA mir-944	1	0	0	0		0	0	0	0	0	0	0	0	0	0	0	0	0	0	0	0	0	0	0	0	0		0	0	0	0		0	0	1	0	5	0		0	0	0	0	0	0	0	0
RF01025	microRNA mir-934	1	0	0	0		0	0	0	0	0	0	0	0	0	0	0	0	0	0	0	0	0	0	0	0	0		0	0	0	0		0	0	0	0	5	0		0	0	0	0	0	0	0	0
RF01026	microRNA MIR828	1	R	0	0		0	1	0	0	0	0	0	0	0	0	0	0	0	0	0	0	0	0	0	0	0		0	0	0	0		0	8	0	0	0	0		0	0	0	0	0	0	0	0
RF01027	microRNA mir-765	1	0	0	0		0	0	0	0	0	0	0	0	0	0	0	0	0	0	0	0	0	0	0	0	0		0	0	0	0		0	0	0	0	7	0		0	0	0	0	0	0	0	0
RF01028	microRNA mir-633	1	0	0	0		0	0	0	0	0	0	0	0	0	0	0	0	0	0	0	0	0	0	0	0	0		0	0	0	0		0	0	0	0	28	0		0	0	0	0	0	0	0	0
RF01029	microRNA mir-649	1	0	0	0		0	0	0	0	0	0	0	0	0	0	0	0	0	0	0	0	0	0	0	0	0		0	0	0	0		0	1	0	0	27	0		0	0	0	0	0	0	0	0
RF01030	microRNA mir-422	1	0	0	0		0	0	0	0	0	0	0	0	0	0	0	0	0	0	0	0	0	0	0	0	0		0	0	0	0		0	0	0	0	12	0		0	0	0	0	0	0	0	0
RF01031	microRNA mir-639	1	0	0	0		0	0	0	0	0	0	0	0	0	0	0	0	0	0	0	0	0	0	0	0	0		0	0	0	0		0	0	0	0	15	0		0	0	0	0	0	0	0	0
RF01032	microRNA mir-554	1	0	0	0		0	0	0	0	0	0	0	0	0	0	0	0	0	0	0	0	0	0	0	0	0		0	0	0	0		0	0	0	0	21	0		0	0	0	0	0	0	0	0
RF01033	microRNA mir-767	1	0	0	0		0	0	0	0	0	0	0	0	0	0	0	0	0	0	0	0	0	0	0	0	0		0	0	0	0		0	0	0	0	21	0		0	0	0	0	0	0	0	0
RF01034	microRNA mir-618	1	0	0	0		0	0	0	0	0	0	0	0	0	0	0	0	0	0	0	0	0	0	0	0	0		0	0	0	0		0	0	0	0	13	0		0	0	0	0	0	0	0	0
RF01035	microRNA mir-887	1	0	0	0		0	0	0	0	0	0	0	0	0	0	0	0	0	0	0	0	0	0	0	0	0		0	0	0	0		0	0	0	0	10	0		0	0	0	0	0	0	0	0
RF01036	microRNA mir-567	1	0	0	0		0	0	0	0	0	0	0	0	0	0	0	0	0	0	0	0	0	0	0	0	0		0	0	0	0		0	0	0	0	17	0		0	0	0	0	0	0	0	0
RF01037	microRNA mir-644	1	0	0	0		0	0	0	0	0	0	0	0	0	0	0	0	0	0	0	0	0	0	0	0	0		0	0	0	0		0	0	0	0	24	0		0	0	0	0	0	0	0	0
RF01038	microRNA mir-1307	1	0	0	0		0	0	0	0	0	0	0	0	0	0	0	0	0	0	0	0	0	0	0	0	0		0	0	0	0		0	0	0	0	18	0		0	0	0	0	0	0	0	0
RF01039	microRNA mir-937	1	0	0	0		0	0	0	0	0	0	0	0	0	0	0	0	0	0	0	0	0	0	0	0	0		0	0	0	0		0	0	0	0	17	0		0	0	0	0	0	0	0	0
RF01040	microRNA mir-573	1	0	0	0		0	0	0	0	0	0	0	0	0	0	0	0	0	0	0	0	0	0	0	0	0		0	0	0	0		0	0	0	0	9	0		0	0	0	0	0	0	0	0
RF01041	microRNA mir-604	1	0	0	0		0	0	0	0	0	0	0	0	0	0	0	0	0	0	0	0	0	0	0	0	0		0	0	0	0		0	0	0	0	5	0		0	0	0	0	0	0	0	0
RF01042	microRNA mir-891	1	0	0	0		0	0	0	0	0	0	0	0	0	0	0	0	0	0	0	0	0	0	0	0	0		0	0	0	0		0	0	0	0	11	0		0	0	0	0	0	0	0	0
RF01043	microRNA MIR1023	1	0	0	0		0	0	0	0	0	0	0	0	0	0	0	0	0	0	0	0	0	0	0	0	0		0	0	0	0		0	1	0	0	0	0		0	0	0	0	0	0	0	0
RF01044	microRNA mir-345	1	0	0	0		0	0	0	0	0	0	0	0	0	0	0	0	0	0	0	0	0	0	0	0	0		0	0	0	0		0	0	0	0	25	0		0	0	0	0	0	0	0	0
RF01045	microRNA mir-544	1	0	0	0		0	0	0	0	0	0	0	0	0	0	0	0	0	0	0	0	0	0	0	0	0		0	0	0	0		0	1	0	0	46	0		0	0	0	0	0	0	0	0
RF01046	Wingless localisation element 3 (WLE3)	1	0	0	0		0	0	0	0	0	0	0	0	0	0	0	0	0	0	0	0	0	0	0	0	0		0	0	0	0		0	0	0	0	22	0		0	0	0	0	0	0	0	0
RF01047	HBV RNA encapsidation signal epsilon	1	0	0	1		0	0	0	0	0	0	0	0	0	0	0	0	0	0	0	0	0	0	0	0	0		0	0	0	0		0	0	0	0	2	0		15	0	0	0	0	0	0	0
RF01051	GEMM cis-regulatory element	R	1	0	1		0	1	1	0	0	1	0	0	0	174	2	0	0	4	109	0	0	0	2	0	0		0	0	0	0		0	1	1	0	3	0		0	0	0	0	0	0	0	0
RF01053	Deinococcus radiodurans Y RNA	0	1	0	0		0	0	0	0	0	0	0	0	0	0	0	0	0	0	0	0	0	0	0	0	0		0	0	0	0		0	0	0	0	0	0		0	0	0	0	0	0	0	0
RF01054	preQ1-II (pre queuosine) riboswitch	0	1	0	0		0	0	0	0	0	0	0	0	0	70	0	0	0	0	0	0	0	0	0	0	0		0	0	0	0		0	0	0	0	0	0		0	0	0	0	0	0	0	0
RF01055	Moco (molybdenum cofactor) riboswitch	R	1	0	0		1	0	1	0	0	0	0	0	0	33	0	0	0	0	266	0	0	0	0	0	2		0	0	0	0		0	1	0	0	3	0		0	0	0	0	0	0	0	0
RF01056	Magnesium Sensor	R	1	0	0		0	0	0	0	0	0	0	0	0	0	0	0	0	0	103	0	0	0	0	0	0		0	0	0	0		0	1	0	0	1	0		0	0	0	0	0	0	0	0
RF01057	S-adenosyl-L-homocysteine riboswitch	1	1	0	0		0	0	0	0	0	1	0	0	0	0	0	0	0	0	146	0	0	0	0	0	0		0	0	0	0		0	2	1	0	1	0		0	0	0	0	0	0	0	0
RF01058	microRNA MIR806	1	0	0	0		0	0	0	0	0	0	0	0	0	0	0	0	0	0	0	0	0	0	0	0	0		0	0	0	0		0	14	0	0	0	0		0	0	0	0	0	0	0	0
RF01059	microRNA mir-598	1	R	0	1		0	1	0	0	0	0	1	0	0	12	0	0	0	0	8	0	1	0	0	0	0		0	0	0	0		3	28	21	0	122	0		0	0	0	0	0	0	0	0
RF01061	microRNA mir-548	1	R	0	0		0	0	0	0	0	0	0	0	0	0	0	0	0	0	0	0	0	0	0	0	0		0	0	0	0		0	2	1	0	49	0		0	0	0	0	0	0	0	0
RF01062	microRNA MIR812	1	0	0	0		0	0	0	0	0	0	0	0	0	0	0	0	0	0	0	0	0	0	0	0	0		0	0	0	0		0	17	0	1	0	0		0	0	0	0	0	0	0	0
RF01063	microRNA mir-324	1	0	0	0		0	0	0	0	0	0	0	0	0	0	0	0	0	0	0	0	0	0	0	0	0		0	0	0	0		0	0	0	0	47	0		0	0	0	0	0	0	0	0
RF01064	microRNA mir-253	1	0	0	0		0	0	0	0	0	0	0	0	0	0	0	0	0	0	0	0	0	0	0	0	0		0	0	0	0		0	0	0	0	5	0		0	0	0	0	0	0	0	0
RF01065	23S methyl RNA motif	0	1	0	0		0	0	0	0	0	0	0	0	0	113	0	0	0	0	0	0	0	0	0	0	0		0	0	0	0		0	0	0	0	0	0		0	0	0	0	0	0	0	0
RF01066	6C RNA	0	1	0	0		0	62	0	0	0	0	0	0	0	0	0	0	0	0	0	0	0	0	0	0	0		0	0	0	0		0	0	0	0	0	0		0	0	0	0	0	0	0	0
RF01067	ATPC RNA motif	R	1	0	0		0	0	0	0	0	0	27	0	0	0	0	0	0	0	0	0	0	0	0	0	0		0	0	0	0		0	0	0	0	0	1		0	0	0	0	0	0	0	0
RF01068	mini-ykkC RNA motif	R	1	0	0		0	3	0	0	0	0	1	0	0	1	0	0	0	1	319	0	0	0	0	0	0		0	0	0	0		0	0	0	0	1	0		0	0	0	0	0	0	0	0
RF01069	purD RNA motif	0	1	0	0		0	0	0	0	0	0	0	0	0	0	0	0	0	0	43	0	0	0	0	0	0		0	0	0	0		0	0	0	0	0	0		0	0	0	0	0	0	0	0
RF01070	SucA RNA motif	R	1	0	0		0	0	0	0	0	0	0	0	0	0	0	0	0	0	93	0	0	0	0	0	0		0	0	0	0		0	1	0	0	1	0		0	0	0	0	0	0	0	0
RF01071	Ornate Large Extremophilic RNA	0	1	0	0		0	0	0	0	0	0	0	0	0	44	0	0	0	0	0	0	0	0	0	0	0		0	0	0	0		0	0	0	0	0	0		0	0	0	0	0	0	0	0
RF01072	Pseudoknot of upstream pseudoknot domain (UPD) of the 3'UTR	1	0	0	1		0	0	0	0	0	0	0	0	0	0	0	0	0	0	0	0	0	0	0	0	0		0	0	0	0		0	0	0	0	4	0		0	0	0	0	0	0	0	0
RF01073	Gag/pol translational readthrough site	1	0	0	1		0	0	0	0	0	0	0	0	0	0	0	0	0	0	0	0	0	0	0	0	0		0	0	0	0		0	0	0	0	33	0		29	0	0	0	0	0	0	0
RF01074	Putative RNA-dependent RNA polymerase ribosomal frameshift site	0	0	0	1		0	0	0	0	0	0	0	0	0	0	0	0	0	0	0	0	0	0	0	0	0		0	0	0	0		0	0	0	0	0	0		0	0	0	0	0	0	0	0
RF01075	Pseudoknot of tRNA-like structure	0	0	0	1		0	0	0	0	0	0	0	0	0	0	0	0	0	0	0	0	0	0	0	0	0		0	0	0	0		0	0	0	0	0	0		0	0	0	0	0	0	0	0
RF01076	Polymerase ribosomal frameshift site	0	0	0	1		0	0	0	0	0	0	0	0	0	0	0	0	0	0	0	0	0	0	0	0	0		0	0	0	0		0	0	0	0	0	0		0	0	0	0	0	0	0	0
RF01077	Pseudoknot of tRNA-like structure	0	0	0	1		0	0	0	0	0	0	0	0	0	0	0	0	0	0	0	0	0	0	0	0	0		0	0	0	0		0	0	0	0	0	0		0	0	0	0	0	0	0	0
RF01078	3'-terminal pseudoknot in PYVV	0	0	0	1		0	0	0	0	0	0	0	0	0	0	0	0	0	0	0	0	0	0	0	0	0		0	0	0	0		0	0	0	0	0	0		0	0	0	0	0	0	0	0
RF01079	Putative RNA-dependent RNA polymerase ribosomal frameshift site	0	0	0	1		0	0	0	0	0	0	0	0	0	0	0	0	0	0	0	0	0	0	0	0	0		0	0	0	0		0	0	0	0	0	0		0	0	0	0	0	0	0	0
RF01080	Pseudoknot of upstream pseudoknot domain (UPD) of the 3'UTR	0	1	0	1		0	0	0	0	0	0	0	0	0	0	0	0	0	0	1	0	0	0	0	0	0		0	0	0	0		0	0	0	0	0	0		0	0	0	0	0	0	0	0
RF01081	Pseudoknot of upstream pseudoknot domain (UPD) of the 3'UTR	0	0	0	1		0	0	0	0	0	0	0	0	0	0	0	0	0	0	0	0	0	0	0	0	0		0	0	0	0		0	0	0	0	0	0		0	0	0	0	0	0	0	0
RF01082	Pseudoknot of upstream pseudoknot domain (UPD) of the 3'UTR	0	0	0	1		0	0	0	0	0	0	0	0	0	0	0	0	0	0	0	0	0	0	0	0	0		0	0	0	0		0	0	0	0	0	0		0	0	0	0	0	0	0	0
RF01083	Pseudoknot of upstream pseudoknot domain (UPD) of the 3'UTR	0	0	0	1		0	0	0	0	0	0	0	0	0	0	0	0	0	0	0	0	0	0	0	0	0		0	0	0	0		0	0	0	0	0	0		0	0	0	0	0	0	0	0
RF01084	Pseudoknot of tRNA-like structure	0	0	0	1		0	0	0	0	0	0	0	0	0	0	0	0	0	0	0	0	0	0	0	0	0		0	0	0	0		0	0	0	0	0	0		0	0	0	0	0	0	0	0
RF01085	Pseudoknot of tRNA-like structure	0	0	0	1		0	0	0	0	0	0	0	0	0	0	0	0	0	0	0	0	0	0	0	0	0		0	0	0	0		0	0	0	0	0	0		0	0	0	0	0	0	0	0
RF01086	Long range pseudoknot	R	1	0	0		0	11	0	0	0	3	6	0	0	39	0	0	0	0	700	0	0	0	0	0	0		0	0	0	0		0	1	0	0	5	0		0	0	0	0	0	0	0	0
RF01087	Pseudoknot of the regulatory region of the repZ gene	0	1	0	0		0	0	0	0	0	0	0	0	0	0	0	0	0	0	13	0	0	0	0	0	0		0	0	0	0		0	0	0	0	0	0		0	0	0	8	0	0	0	0
RF01088	Pseudoknot of tRNA-like structure	0	0	0	1		0	0	0	0	0	0	0	0	0	0	0	0	0	0	0	0	0	0	0	0	0		0	0	0	0		0	0	0	0	0	0		0	0	0	0	0	0	0	0
RF01089	Pseudoknot of the regulatory region of the repBA gene	R	1	0	0		0	0	1	0	0	0	0	0	0	0	0	0	0	0	18	0	0	0	0	0	0		0	0	0	0		0	0	0	0	2	0		0	0	0	0	0	0	0	0
RF01090	Edr gene ribosomal frameshift signal	1	0	0	0		0	0	0	0	0	0	0	0	0	0	0	0	0	0	0	0	0	0	0	0	0		0	0	0	0		0	0	0	0	26	0		0	0	0	0	0	0	0	0
RF01091	3'-terminal pseudoknot in SPCSV	0	0	0	1		0	0	0	0	0	0	0	0	0	0	0	0	0	0	0	0	0	0	0	0	0		0	0	0	0		0	0	0	0	0	0		0	0	0	0	0	0	0	0
RF01092	Gag/pol translational readthrough site	1	0	0	1		0	0	0	0	0	0	0	0	0	0	0	0	0	0	0	0	0	0	0	0	0		0	0	0	0		0	0	0	0	2	0		2	0	0	0	0	0	0	0
RF01093	Ma3 gene ribosomal frameshift signal	1	0	0	0		0	0	0	0	0	0	0	0	0	0	0	0	0	0	0	0	0	0	0	0	0		0	0	0	0		0	0	0	0	26	0		0	0	0	0	0	0	0	0
RF01094	Polymerase ribosomal frameshift site	0	0	0	1		0	0	0	0	0	0	0	0	0	0	0	0	0	0	0	0	0	0	0	0	0		0	0	0	0		0	0	0	0	0	0		0	0	0	0	0	0	0	0
RF01095	3'-terminal pseudoknot of CuYV/BPYV	0	0	0	1		0	0	0	0	0	0	0	0	0	0	0	0	0	0	0	0	0	0	0	0	0		0	0	0	0		0	0	0	0	0	0		0	0	0	0	0	0	0	0
RF01096	3'-terminal pseudoknot of HepA virus	1	0	0	1		0	0	0	0	0	0	0	0	0	0	0	0	0	0	0	0	0	0	0	0	0		0	0	0	0		0	0	0	0	1	0		0	0	0	0	0	0	0	0
RF01097	Gag/pro ribosomal frameshift site	1	0	0	1		0	0	0	0	0	0	0	0	0	0	0	0	0	0	0	0	0	0	0	0	0		0	0	0	0		0	0	0	0	26	0		9	0	0	0	0	0	0	0
RF01098	Gag/pro ribosomal frameshift site	1	0	0	1		0	0	0	0	0	0	0	0	0	0	0	0	0	0	0	0	0	0	0	0	0		0	0	0	0		0	0	0	0	3	0		5	0	0	0	0	0	0	0
RF01099	Pseudoknot of influenza A virus gene	0	0	0	1		0	0	0	0	0	0	0	0	0	0	0	0	0	0	0	0	0	0	0	0	0		0	0	0	0		0	0	0	0	0	0		0	0	0	0	0	7809	0	0
RF01100	3'-terminal pseudoknot in BYV	0	0	0	1		0	0	0	0	0	0	0	0	0	0	0	0	0	0	0	0	0	0	0	0	0		0	0	0	0		0	0	0	0	0	0		0	0	0	0	0	0	0	0
RF01101	Pseudoknot of tRNA-like structure	0	0	0	1		0	0	0	0	0	0	0	0	0	0	0	0	0	0	0	0	0	0	0	0	0		0	0	0	0		0	0	0	0	0	0		0	0	0	0	0	0	0	0
RF01102	5'-leader pseudoknot of TEV/CVMV	1	1	0	1		0	0	0	0	0	0	0	0	0	0	0	0	0	0	1	0	0	0	0	0	0		0	0	0	0		0	0	0	0	1	0		0	0	0	0	0	0	0	0
RF01103	Pseudoknot of upstream pseudoknot domain (UPD) of the 3'UTR	0	0	0	1		0	0	0	0	0	0	0	0	0	0	0	0	0	0	0	0	0	0	0	0	0		0	0	0	0		0	0	0	0	0	0		0	0	0	0	0	0	0	0
RF01104	Pseudoknot of upstream pseudoknot domain (UPD) of the 3'UTR	1	0	0	1		0	0	0	0	0	0	0	0	0	0	0	0	0	0	0	0	0	0	0	0	0		0	0	0	0		0	0	0	0	1	0		0	0	0	0	0	0	0	0
RF01105	Pseudoknot of upstream pseudoknot domain (UPD) of the 3'UTR	1	0	0	1		0	0	0	0	0	0	0	0	0	0	0	0	0	0	0	0	0	0	0	0	0		0	0	0	0		0	0	0	0	1	0		0	0	0	0	0	0	0	0
RF01106	Pseudoknot of upstream pseudoknot domain (UPD) of the 3'UTR	1	0	0	1		0	0	0	0	0	0	0	0	0	0	0	0	0	0	0	0	0	0	0	0	0		0	0	0	0		0	0	0	0	1	0		0	0	0	0	0	0	0	0
RF01107	Pseudoknot of upstream pseudoknot domain (UPD) of the 3'UTR	0	0	0	1		0	0	0	0	0	0	0	0	0	0	0	0	0	0	0	0	0	0	0	0	0		0	0	0	0		0	0	0	0	0	0		0	0	0	0	0	0	0	0
RF01108	Pseudoknot of upstream pseudoknot domain (UPD) of the 3'UTR	1	0	0	1		0	0	0	0	0	0	0	0	0	0	0	0	0	0	0	0	0	0	0	0	0		0	0	0	0		0	0	0	0	2	0		0	0	0	0	0	0	0	0
RF01109	Pseudoknot of upstream pseudoknot domain (UPD) of the 3'UTR	0	1	0	1		0	0	1	0	0	0	0	0	0	0	0	0	0	0	0	0	0	0	0	0	0		0	0	0	0		0	0	0	0	0	0		0	0	0	0	0	0	0	0
RF01110	Pseudoknot of upstream pseudoknot domain (UPD) of the 3'UTR	1	0	0	1		0	0	0	0	0	0	0	0	0	0	0	0	0	0	0	0	0	0	0	0	0		0	0	0	0		0	0	0	0	2	0		0	0	0	0	0	0	0	0
RF01111	Pseudoknot of upstream pseudoknot domain (UPD) of the 3'UTR	0	0	0	1		0	0	0	0	0	0	0	0	0	0	0	0	0	0	0	0	0	0	0	0	0		0	0	0	0		0	0	0	0	0	0		0	0	0	0	0	0	0	0
RF01112	Pseudoknot of upstream pseudoknot domain (UPD) of the 3'UTR	0	0	0	1		0	0	0	0	0	0	0	0	0	0	0	0	0	0	0	0	0	0	0	0	0		0	0	0	0		0	0	0	0	0	0		0	0	0	0	0	0	0	0
RF01113	Pseudoknot of upstream pseudoknot domain (UPD) of the 3'UTR	1	0	0	1		0	0	0	0	0	0	0	0	0	0	0	0	0	0	0	0	0	0	0	0	0		0	0	0	0		0	0	0	0	3	0		0	0	0	0	0	0	0	0
RF01114	Pseudoknot of upstream pseudoknot domain (UPD) of the 3'UTR	0	0	0	1		0	0	0	0	0	0	0	0	0	0	0	0	0	0	0	0	0	0	0	0	0		0	0	0	0		0	0	0	0	0	0		0	0	0	0	0	0	0	0
RF01115	Pseudoknot of upstream pseudoknot domain (UPD) of the 3'UTR	0	0	0	1		0	0	0	0	0	0	0	0	0	0	0	0	0	0	0	0	0	0	0	0	0		0	0	0	0		0	0	0	0	0	0		0	0	0	0	0	0	0	0
RF01116	Cyanobacterial functional RNA 1	R	1	0	0		0	0	0	0	0	0	53	0	0	0	0	0	0	0	0	0	0	0	0	0	0		0	0	0	0		0	0	0	0	1	0		0	0	0	0	0	0	0	0
RF01117	Ciona microRNA mir-92	1	0	0	0		0	0	0	0	0	0	0	0	0	0	0	0	0	0	0	0	0	0	0	0	0		0	0	0	0		0	0	0	0	2	0		0	0	0	0	0	0	0	0
RF01118	Pseudoknot of the domain G(G12) of 23S ribosomal RNA	1	1	0	1		8	184	93	33	13	9	97	0	1	562	23	0	6	18	1185	0	42	0	70	0	25		0	0	0	0		0	693	28	83	15	2		0	0	0	0	0	0	0	0
RF01119	Small nucleolar RNA sR32	0	0	1	0		0	0	0	0	0	0	0	0	0	0	0	0	0	0	0	0	0	0	0	0	0		0	4	0	0		0	0	0	0	0	0		0	0	0	0	0	0	0	0
RF01120	Small nucleolar RNA sR33	R	0	1	0		0	0	0	0	0	0	0	0	0	0	0	0	0	0	0	0	0	0	0	0	0		1	2	0	0		0	0	0	0	1	0		0	0	0	0	0	0	0	0
RF01121	Small nucleolar RNA sR38	0	0	1	0		0	0	0	0	0	0	0	0	0	0	0	0	0	0	0	0	0	0	0	0	0		0	4	0	0		0	0	0	0	0	0		0	0	0	0	0	0	0	0
RF01122	Small nucleolar RNA sR39	0	0	1	0		0	0	0	0	0	0	0	0	0	0	0	0	0	0	0	0	0	0	0	0	0		0	10	0	0		0	0	0	0	0	0		0	0	0	0	0	0	0	0
RF01123	Small nucleolar RNA sR35	1	0	1	0		0	0	0	0	0	0	0	0	0	0	0	0	0	0	0	0	0	0	0	0	0		0	3	0	0		0	0	0	0	1	0		0	0	0	0	0	0	0	0
RF01124	Small nucleolar RNA sR36	0	0	1	0		0	0	0	0	0	0	0	0	0	0	0	0	0	0	0	0	0	0	0	0	0		0	8	0	0		0	0	0	0	0	0		0	0	0	0	0	0	0	0
RF01125	Small nucleolar RNA sR4	0	0	1	0		0	0	0	0	0	0	0	0	0	0	0	0	0	0	0	0	0	0	0	0	0		3	18	0	0		0	0	0	0	0	0		0	0	0	0	0	0	0	0
RF01126	Small nucleolar RNA sR41	0	0	1	0		0	0	0	0	0	0	0	0	0	0	0	0	0	0	0	0	0	0	0	0	0		0	4	0	0		0	0	0	0	0	0		0	0	0	0	0	0	0	0
RF01127	Small nucleolar RNA sR42	0	0	1	0		0	0	0	0	0	0	0	0	0	0	0	0	0	0	0	0	0	0	0	0	0		0	3	0	0		0	0	0	0	0	0		0	0	0	0	0	0	0	0
RF01128	Small nucleolar RNA sR42	0	0	1	0		0	0	0	0	0	0	0	0	0	0	0	0	0	0	0	0	0	0	0	0	0		0	7	0	0		0	0	0	0	0	0		0	0	0	0	0	0	0	0
RF01129	Small nucleolar RNA sR44	0	0	1	0		0	0	0	0	0	0	0	0	0	0	0	0	0	0	0	0	0	0	0	0	0		0	4	0	0		0	0	0	0	0	0		0	0	0	0	0	0	0	0
RF01130	Small nucleolar RNA sR46	0	0	1	0		0	0	0	0	0	0	0	0	0	0	0	0	0	0	0	0	0	0	0	0	0		0	7	0	0		0	0	0	0	0	0		0	0	0	0	0	0	0	0
RF01131	Small nucleolar RNA sR47	0	0	1	0		0	0	0	0	0	0	0	0	0	0	0	0	0	0	0	0	0	0	0	0	0		0	7	0	0		0	0	0	0	0	0		0	0	0	0	0	0	0	0
RF01132	Small nucleolar RNA sR48	0	0	1	0		0	0	0	0	0	0	0	0	0	0	0	0	0	0	0	0	0	0	0	0	0		0	4	0	0		0	0	0	0	0	0		0	0	0	0	0	0	0	0
RF01133	Small nucleolar RNA sR3	0	0	1	0		0	0	0	0	0	0	0	0	0	0	0	0	0	0	0	0	0	0	0	0	0		0	23	0	0		0	0	0	0	0	0		0	0	0	0	0	0	0	0
RF01134	Small nucleolar RNA sR30	0	0	1	0		0	0	0	0	0	0	0	0	0	0	0	0	0	0	0	0	0	0	0	0	0		0	3	0	0		0	0	0	0	0	0		0	0	0	0	0	0	0	0
RF01135	Small nucleolar RNA sR24	0	0	1	0		0	0	0	0	0	0	0	0	0	0	0	0	0	0	0	0	0	0	0	0	0		0	3	0	0		0	0	0	0	0	0		0	0	0	0	0	0	0	0
RF01136	Small nucleolar RNA sR28	0	0	1	0		0	0	0	0	0	0	0	0	0	0	0	0	0	0	0	0	0	0	0	0	0		1	9	0	0		0	0	0	0	0	0		0	0	0	0	0	0	0	0
RF01137	Small nucleolar RNA sR21	0	0	1	0		0	0	0	0	0	0	0	0	0	0	0	0	0	0	0	0	0	0	0	0	0		2	0	0	0		0	0	0	0	0	0		0	0	0	0	0	0	0	0
RF01138	Small nucleolar RNA sR23	0	0	1	0		0	0	0	0	0	0	0	0	0	0	0	0	0	0	0	0	0	0	0	0	0		3	7	0	0		0	0	0	0	0	0		0	0	0	0	0	0	0	0
RF01139	Small nucleolar RNA sR2	0	0	1	0		0	0	0	0	0	0	0	0	0	0	0	0	0	0	0	0	0	0	0	0	0		11	11	0	0		0	0	0	0	0	0		0	0	0	0	0	0	0	0
RF01140	Small nucleolar RNA sR20	0	0	1	0		0	0	0	0	0	0	0	0	0	0	0	0	0	0	0	0	0	0	0	0	0		9	4	0	0		0	0	0	0	0	0		0	0	0	0	0	0	0	0
RF01141	Small nucleolar RNA sR18	0	0	1	0		0	0	0	0	0	0	0	0	0	0	0	0	0	0	0	0	0	0	0	0	0		3	4	0	0		0	0	0	0	0	0		0	0	0	0	0	0	0	0
RF01142	Small nucleolar RNA sR19	0	0	1	0		0	0	0	0	0	0	0	0	0	0	0	0	0	0	0	0	0	0	0	0	0		0	4	0	0		0	0	0	0	0	0		0	0	0	0	0	0	0	0
RF01143	Small nucleolar RNA sR16	0	0	1	0		0	0	0	0	0	0	0	0	0	0	0	0	0	0	0	0	0	0	0	0	0		3	0	0	0		0	0	0	0	0	0		0	0	0	0	0	0	0	0
RF01144	Small nucleolar RNA sR17	1	0	1	0		0	0	0	0	0	0	0	0	0	0	0	0	0	0	0	0	0	0	0	0	0		3	3	0	0		0	0	0	0	4	0		0	0	0	0	0	0	0	0
RF01145	Small nucleolar RNA sR14	0	0	1	0		0	0	0	0	0	0	0	0	0	0	0	0	0	0	0	0	0	0	0	0	0		11	5	0	0		0	0	0	0	0	0		0	0	0	0	0	0	0	0
RF01146	Small nucleolar RNA sR15	0	0	1	0		0	0	0	0	0	0	0	0	0	0	0	0	0	0	0	0	0	0	0	0	0		3	0	0	0		0	0	0	0	0	0		0	0	0	0	0	0	0	0
RF01147	Small nucleolar RNA sR12	0	0	1	0		0	0	0	0	0	0	0	0	0	0	0	0	0	0	0	0	0	0	0	0	0		3	5	0	0		0	0	0	0	0	0		0	0	0	0	0	0	0	0
RF01148	Small nucleolar RNA sR13	0	0	1	0		0	0	0	0	0	0	0	0	0	0	0	0	0	0	0	0	0	0	0	0	0		8	7	0	0		0	0	0	0	0	0		0	0	0	0	0	0	0	0
RF01149	Small nucleolar RNA sR10	0	0	1	0		0	0	0	0	0	0	0	0	0	0	0	0	0	0	0	0	0	0	0	0	0		0	5	0	0		0	0	0	0	0	0		0	0	0	0	0	0	0	0
RF01150	Small nucleolar RNA sR11	R	0	1	0		0	0	0	0	0	0	0	0	0	0	0	0	0	0	0	0	0	0	0	0	0		11	5	0	0		0	0	0	0	1	0		0	0	0	0	0	0	0	0
RF01151	Small nucleolar RNA U82P	1	0	0	1		0	0	0	0	0	0	0	0	0	0	0	0	0	0	0	0	0	0	0	0	0		0	0	0	0		0	0	0	0	29	0		0	0	0	0	0	0	0	0
RF01152	Small nucleolar RNA sR1	R	0	1	0		0	0	0	0	0	0	0	0	0	0	0	0	0	0	0	0	0	0	0	0	0		9	10	0	0		0	1	0	0	0	0		0	0	0	0	0	0	0	0
RF01153	Small nucleolar RNA sn3060	1	0	0	0		0	0	0	0	0	0	0	0	0	0	0	0	0	0	0	0	0	0	0	0	0		0	0	0	0		0	0	0	0	5	0		0	0	0	0	0	0	0	0
RF01154	Small nucleolar RNA U43C	1	0	0	0		0	0	0	0	0	0	0	0	0	0	0	0	0	0	0	0	0	0	0	0	0		0	0	0	0		0	0	0	0	4	0		0	0	0	0	0	0	0	0
RF01155	Small nucleolar RNA snoR101	1	0	0	0		0	0	0	0	0	0	0	0	0	0	0	0	0	0	0	0	0	0	0	0	0		0	0	0	0		0	9	0	0	3	0		0	0	0	0	0	0	0	0
RF01156	Small nucleolar RNA SNORD123	1	0	0	0		0	0	0	0	0	0	0	0	0	0	0	0	0	0	0	0	0	0	0	0	0		0	0	0	0		0	0	0	0	34	0		0	0	0	0	0	0	0	0
RF01157	Small nucleolar RNA sn1185	1	0	0	0		0	0	0	0	0	0	0	0	0	0	0	0	0	0	0	0	0	0	0	0	0		0	0	0	0		0	0	0	0	5	0		0	0	0	0	0	0	0	0
RF01158	Small nucleolar RNA SNORD108	1	0	0	0		0	0	0	0	0	0	0	0	0	0	0	0	0	0	0	0	0	0	0	0	0		0	0	0	0		0	0	0	0	9	0		0	0	0	0	0	0	0	0
RF01160	Small nucleolar RNA sn2841	1	0	0	0		0	0	0	0	0	0	0	0	0	0	0	0	0	0	0	0	0	0	0	0	0		0	0	0	0		0	0	0	0	5	0		0	0	0	0	0	0	0	0
RF01161	Small nucleolar RNA SNORD5	1	0	0	0		0	0	0	0	0	0	0	0	0	0	0	0	0	0	0	0	0	0	0	0	0		0	0	0	0		0	0	0	0	37	0		0	0	0	0	0	0	0	0
RF01162	Small nucleolar RNA sn668	1	0	0	0		0	0	0	0	0	0	0	0	0	0	0	0	0	0	0	0	0	0	0	0	0		0	0	0	0		0	0	0	0	5	0		0	0	0	0	0	0	0	0
RF01163	Small nucleolar RNA snoR64a	1	0	0	0		0	0	0	0	0	0	0	0	0	0	0	0	0	0	0	0	0	0	0	0	0		0	0	0	0		0	7	0	0	2	0		0	0	0	0	0	0	0	0
RF01164	Small nucleolar RNA SNORD107	1	0	0	0		0	0	0	0	0	0	0	0	0	0	0	0	0	0	0	0	0	0	0	0	0		0	0	0	0		0	0	0	0	26	0		0	0	0	0	0	0	0	0
RF01165	Small nucleolar RNA sn2317	1	0	0	0		0	0	0	0	0	0	0	0	0	0	0	0	0	0	0	0	0	0	0	0	0		0	0	0	0		0	0	0	0	5	0		0	0	0	0	0	0	0	0
RF01166	Small nucleolar RNA sn3071	1	0	0	0		0	0	0	0	0	0	0	0	0	0	0	0	0	0	0	0	0	0	0	0	0		0	0	0	0		0	0	0	0	6	0		0	0	0	0	0	0	0	0
RF01167	Small nucleolar RNA sn2429	1	0	0	0		0	0	0	0	0	0	0	0	0	0	0	0	0	0	0	0	0	0	0	0	0		0	0	0	0		0	0	0	0	5	0		0	0	0	0	0	0	0	0
RF01168	Small nucleolar RNA SNORD126	1	0	0	0		0	0	0	0	0	0	0	0	0	0	0	0	0	0	0	0	0	0	0	0	0		0	0	0	0		0	0	0	0	28	0		0	0	0	0	0	0	0	0
RF01171	Small nucleolar RNA snoR4	1	0	0	0		0	0	0	0	0	0	0	0	0	0	0	0	0	0	0	0	0	0	0	0	0		0	0	0	0		0	3	0	0	3	0		0	0	0	0	0	0	0	0
RF01172	Small nucleolar RNA sn2343	1	0	0	0		0	0	0	0	0	0	0	0	0	0	0	0	0	0	0	0	0	0	0	0	0		0	0	0	0		0	0	0	0	5	0		0	0	0	0	0	0	0	0
RF01174	Small nucleolar RNA U43	1	0	0	0		0	0	0	0	0	0	0	0	0	0	0	0	0	0	0	0	0	0	0	0	0		0	0	0	0		0	0	0	0	12	0		0	0	0	0	0	0	0	0
RF01175	Small nucleolar RNA U83	1	0	0	0		0	0	0	0	0	0	0	0	0	0	0	0	0	0	0	0	0	0	0	0	0		0	0	0	0		0	0	0	0	15	0		0	0	0	0	0	0	0	0
RF01179	Small nucleolar RNA U83	1	0	0	0		0	0	0	0	0	0	0	0	0	0	0	0	0	0	0	0	0	0	0	0	0		0	0	0	0		0	11	0	0	0	0		0	0	0	0	0	0	0	0
RF01180	Small nucleolar RNA snoR110	1	0	0	0		0	0	0	0	0	0	0	0	0	0	0	0	0	0	0	0	0	0	0	0	0		0	0	0	0		0	2	0	0	0	0		0	0	0	0	0	0	0	0
RF01182	Small nucleolar RNA SNORD11	1	0	0	0		0	0	0	0	0	0	0	0	0	0	0	0	0	0	0	0	0	0	0	0	0		0	0	0	0		0	0	0	0	37	0		0	0	0	0	0	0	0	0
RF01184	Small nucleolar RNA snR79	1	0	0	0		0	0	0	0	0	0	0	0	0	0	0	0	0	0	0	0	0	0	0	0	0		0	0	0	0		0	0	0	0	60	0		0	0	0	0	0	0	0	0
RF01186	Small nucleolar RNA SNORD127	1	0	0	0		0	0	0	0	0	0	0	0	0	0	0	0	0	0	0	0	0	0	0	0	0		0	0	0	0		0	0	0	0	31	0		0	0	0	0	0	0	0	0
RF01187	Small nucleolar RNA U83C	1	0	0	0		0	0	0	0	0	0	0	0	0	0	0	0	0	0	0	0	0	0	0	0	0		0	0	0	0		0	0	0	0	5	0		0	0	0	0	0	0	0	0
RF01189	Small nucleolar RNA sn1502	1	0	0	0		0	0	0	0	0	0	0	0	0	0	0	0	0	0	0	0	0	0	0	0	0		0	0	0	0		0	0	0	0	5	0		0	0	0	0	0	0	0	0
RF01190	Small nucleolar RNA snR50	1	R	0	0		0	0	0	0	0	0	0	0	0	1	0	0	0	0	0	0	0	0	0	0	0		0	0	0	0		0	3	0	0	16	0		0	0	0	0	0	0	0	0
RF01191	Small nucleolar RNA SNORD121A	1	0	0	0		0	0	0	0	0	0	0	0	0	0	0	0	0	0	0	0	0	0	0	0	0		0	0	0	0		0	0	0	0	38	0		0	0	0	0	0	0	0	0
RF01192	Small nucleolar RNA SNORD11B	1	0	0	0		0	0	0	0	0	0	0	0	0	0	0	0	0	0	0	0	0	0	0	0	0		0	0	0	0		0	1	0	0	42	0		0	0	0	0	0	0	0	0
RF01193	Small nucleolar RNA snoR20a	1	0	0	0		0	0	0	0	0	0	0	0	0	0	0	0	0	0	0	0	0	0	0	0	0		0	0	0	0		0	12	0	0	0	0		0	0	0	0	0	0	0	0
RF01195	Small nucleolar RNA snR52	1	0	0	0		0	0	0	0	0	0	0	0	0	0	0	0	0	0	0	0	0	0	0	0	0		0	0	0	0		0	0	0	0	19	0		0	0	0	0	0	0	0	0
RF01196	Small nucleolar RNA Z30a	1	0	0	0		0	0	0	0	0	0	0	0	0	0	0	0	0	0	0	0	0	0	0	0	0		0	0	0	0		0	0	0	0	13	0		0	0	0	0	0	0	0	0
RF01202	Small nucleolar RNA sn2991	1	0	0	0		0	0	0	0	0	0	0	0	0	0	0	0	0	0	0	0	0	0	0	0	0		0	0	0	0		0	0	0	0	5	0		0	0	0	0	0	0	0	0
RF01206	Small nucleolar RNA snoR109	1	0	0	0		0	0	0	0	0	0	0	0	0	0	0	0	0	0	0	0	0	0	0	0	0		0	0	0	0		0	7	0	0	0	0		0	0	0	0	0	0	0	0
RF01208	Small nucleolar RNA snoR99	1	0	0	0		0	0	0	0	0	0	0	0	0	0	0	0	0	0	0	0	0	0	0	0	0		0	0	0	0		0	12	0	0	0	0		0	0	0	0	0	0	0	0
RF01211	Small nucleolar RNA SNORD124	1	0	0	0		0	0	0	0	0	0	0	0	0	0	0	0	0	0	0	0	0	0	0	0	0		0	0	0	0		0	0	0	0	29	0		0	0	0	0	0	0	0	0
RF01212	Small nucleolar RNA sn2524	1	0	0	0		0	0	0	0	0	0	0	0	0	0	0	0	0	0	0	0	0	0	0	0	0		0	0	0	0		0	0	0	0	6	0		0	0	0	0	0	0	0	0
RF01213	Small nucleolar RNA snoR103	1	0	0	0		0	0	0	0	0	0	0	0	0	0	0	0	0	0	0	0	0	0	0	0	0		0	0	0	0		0	14	0	0	0	0		0	0	0	0	0	0	0	0
RF01215	Small nucleolar RNA snoR97	1	0	0	0		0	0	0	0	0	0	0	0	0	0	0	0	0	0	0	0	0	0	0	0	0		0	0	0	0		0	11	0	0	0	0		0	0	0	0	0	0	0	0
RF01217	Small nucleolar RNA snoR72Y	1	0	0	0		0	0	0	0	0	0	0	0	0	0	0	0	0	0	0	0	0	0	0	0	0		0	0	0	0		0	12	3	0	13	0		0	0	0	0	0	0	0	0
RF01219	Small nucleolar RNA snoR100	1	0	0	0		0	0	0	0	0	0	0	0	0	0	0	0	0	0	0	0	0	0	0	0	0		0	0	0	0		0	14	0	0	0	0		0	0	0	0	0	0	0	0
RF01220	Small nucleolar RNA snoR104	1	0	0	0		0	0	0	0	0	0	0	0	0	0	0	0	0	0	0	0	0	0	0	0	0		0	0	0	0		0	13	0	0	0	0		0	0	0	0	0	0	0	0
RF01221	Small nucleolar RNA U6-47	1	0	0	0		0	0	0	0	0	0	0	0	0	0	0	0	0	0	0	0	0	0	0	0	0		0	0	0	0		0	0	0	0	5	0		0	0	0	0	0	0	0	0
RF01222	Small nucleolar RNA sn2417	1	0	0	0		0	0	0	0	0	0	0	0	0	0	0	0	0	0	0	0	0	0	0	0	0		0	0	0	0		0	0	0	0	5	0		0	0	0	0	0	0	0	0
RF01225	Small nucleolar RNA ACA64	1	0	0	0		0	0	0	0	0	0	0	0	0	0	0	0	0	0	0	0	0	0	0	0	0		0	0	0	0		0	0	0	0	42	0		0	0	0	0	0	0	0	0
RF01227	Small nucleolar RNA snoR83	1	0	0	0		0	0	0	0	0	0	0	0	0	0	0	0	0	0	0	0	0	0	0	0	0		0	0	0	0		0	12	0	0	0	0		0	0	0	0	0	0	0	0
RF01228	Small nucleolar RNA snoR111	1	0	0	0		0	0	0	0	0	0	0	0	0	0	0	0	0	0	0	0	0	0	0	0	0		0	0	0	0		0	9	0	0	0	0		0	0	0	0	0	0	0	0
RF01229	Small nucleolar RNA SNORA84	1	0	0	0		0	0	0	0	0	0	0	0	0	0	0	0	0	0	0	0	0	0	0	0	0		0	0	0	0		0	0	0	0	39	0		0	0	0	0	0	0	0	0
RF01230	Small nucleolar RNA snoR77	1	0	0	0		0	0	0	0	0	0	0	0	0	0	0	0	0	0	0	0	0	0	0	0	0		0	0	0	0		0	11	0	0	0	0		0	0	0	0	0	0	0	0
RF01231	Small nucleolar RNA snoR74	1	0	0	0		0	0	0	0	0	0	0	0	0	0	0	0	0	0	0	0	0	0	0	0	0		0	0	0	0		0	14	0	0	1	0		0	0	0	0	0	0	0	0
RF01232	Small nucleolar RNA U40	1	0	0	0		0	0	0	0	0	0	0	0	0	0	0	0	0	0	0	0	0	0	0	0	0		0	0	0	0		0	0	0	0	26	0		0	0	0	0	0	0	0	0
RF01233	Small nucleolar RNA U109	1	0	0	0		0	0	0	0	0	0	0	0	0	0	0	0	0	0	0	0	0	0	0	0	0		0	0	0	0		0	0	0	0	41	0		0	0	0	0	0	0	0	0
RF01234	Small nucleolar RNA SNORA47	1	0	0	0		0	0	0	0	0	0	0	0	0	0	0	0	0	0	0	0	0	0	0	0	0		0	0	0	0		0	0	0	0	34	0		0	0	0	0	0	0	0	0
RF01236	Small nucleolar RNA U19	1	0	0	0		0	0	0	0	0	0	0	0	0	0	0	0	0	0	0	0	0	0	0	0	0		0	0	0	0		0	9	0	0	0	0		0	0	0	0	0	0	0	0
RF01241	Small nucleolar RNA SNORA81	1	0	0	0		0	0	0	0	0	0	0	0	0	0	0	0	0	0	0	0	0	0	0	0	0		0	0	0	0		0	0	0	0	47	0		0	0	0	0	0	0	0	0
RF01244	Small nucleolar RNA snR4	1	0	0	0		0	0	0	0	0	0	0	0	0	0	0	0	0	0	0	0	0	0	0	0	0		0	0	0	0		0	0	0	0	22	0		0	0	0	0	0	0	0	0
RF01247	Small nucleolar RNA snR32	1	0	0	0		0	0	0	0	0	0	0	0	0	0	0	0	0	0	0	0	0	0	0	0	0		0	0	0	0		0	0	0	0	37	0		0	0	0	0	0	0	0	0
RF01266	Small nucleolar RNA snR45	1	0	0	0		0	0	0	0	0	0	0	0	0	0	0	0	0	0	0	0	0	0	0	0	0		0	0	0	0		0	0	0	0	18	0		0	0	0	0	0	0	0	0
RF01268	Small nucleolar RNA U2-25	1	0	0	0		0	0	0	0	0	0	0	0	0	0	0	0	0	0	0	0	0	0	0	0	0		0	0	0	0		0	0	0	0	33	0		0	0	0	0	0	0	0	0
RF01270	Small nucleolar RNA snR84	1	0	0	0		0	0	0	0	0	0	0	0	0	0	0	0	0	0	0	0	0	0	0	0	0		0	0	0	0		0	0	0	0	12	0		0	0	0	0	0	0	0	0
RF01273	Small nucleolar RNA sR34	0	0	1	0		0	0	0	0	0	0	0	0	0	0	0	0	0	0	0	0	0	0	0	0	0		0	8	0	0		0	0	0	0	0	0		0	0	0	0	0	0	0	0
RF01274	Small nucleolar RNA sR45	0	0	1	0		0	0	0	0	0	0	0	0	0	0	0	0	0	0	0	0	0	0	0	0	0		0	7	0	0		0	0	0	0	0	0		0	0	0	0	0	0	0	0
RF01275	Small nucleolar RNA sR22	0	0	1	0		0	0	0	0	0	0	0	0	0	0	0	0	0	0	0	0	0	0	0	0	0		0	7	0	0		0	0	0	0	0	0		0	0	0	0	0	0	0	0
RF01276	Small nucleolar RNA sR53	0	0	1	0		0	0	0	0	0	0	0	0	0	0	0	0	0	0	0	0	0	0	0	0	0		0	3	0	0		0	0	0	0	0	0		0	0	0	0	0	0	0	0
RF01284	Small nucleolar RNA snoR8a	1	0	0	0		0	0	0	0	0	0	0	0	0	0	0	0	0	0	0	0	0	0	0	0	0		0	0	0	0		0	12	0	0	0	0		0	0	0	0	0	0	0	0
RF01285	Small nucleolar RNA U31b	1	0	0	0		0	0	0	0	0	0	0	0	0	0	0	0	0	0	0	0	0	0	0	0	0		0	0	0	0		0	13	0	0	3	0		0	0	0	0	0	0	0	0
RF01286	Small nucleolar RNA snoR26	1	0	0	0		0	0	0	0	0	0	0	0	0	0	0	0	0	0	0	0	0	0	0	0	0		0	0	0	0		0	10	0	0	1	0		0	0	0	0	0	0	0	0
RF01288	Small nucleolar RNA snoR31	1	0	0	0		0	0	0	0	0	0	0	0	0	0	0	0	0	0	0	0	0	0	0	0	0		0	0	0	0		0	13	0	0	2	0		0	0	0	0	0	0	0	0
RF01289	Small nucleolar RNA snoR17	1	R	0	0		0	0	0	0	0	0	0	0	0	0	0	0	0	0	1	0	0	0	0	0	0		0	0	0	0		0	8	0	0	8	0		0	0	0	0	0	0	0	0
RF01290	Small nucleolar RNA U6-77	1	0	0	0		0	0	0	0	0	0	0	0	0	0	0	0	0	0	0	0	0	0	0	0	0		0	0	0	0		0	0	0	0	44	0		0	0	0	0	0	0	0	0
RF01291	Small nucleolar RNA U97	1	0	0	0		0	0	0	0	0	0	0	0	0	0	0	0	0	0	0	0	0	0	0	0	0		0	0	0	0		0	0	0	0	39	0		0	0	0	0	0	0	0	0
RF01293	Small nucleolar RNA ACA59	1	0	0	0		0	0	0	0	0	0	0	0	0	0	0	0	0	0	0	0	0	0	0	0	0		0	0	0	0		0	0	0	0	18	0		0	0	0	0	0	0	0	0
RF01295	Small nucleolar RNA U90	1	0	0	0		0	0	0	0	0	0	0	0	0	0	0	0	0	0	0	0	0	0	0	0	0		0	0	0	0		0	0	0	0	32	0		0	0	0	0	0	0	0	0
RF01297	Small nucleolar RNA sR40	0	0	1	0		0	0	0	0	0	0	0	0	0	0	0	0	0	0	0	0	0	0	0	0	0		0	7	0	0		0	0	0	0	0	0		0	0	0	0	0	0	0	0
RF01298	Small nucleolar RNA U25	1	0	0	0		0	0	0	0	0	0	0	0	0	0	0	0	0	0	0	0	0	0	0	0	0		0	0	0	0		0	1	0	0	2	0		0	0	0	0	0	0	0	0
RF01301	Small nucleolar RNA snoR4a	1	0	0	0		0	0	0	0	0	0	0	0	0	0	0	0	0	0	0	0	0	0	0	0	0		0	0	0	0		0	1	0	0	2	0		0	0	0	0	0	0	0	0
RF01303	Small nucleolar RNA sR49	0	0	1	0		0	0	0	0	0	0	0	0	0	0	0	0	0	0	0	0	0	0	0	0	0		0	4	0	0		0	0	0	0	0	0		0	0	0	0	0	0	0	0
RF01304	Small nucleolar RNA sR5	0	0	1	0		0	0	0	0	0	0	0	0	0	0	0	0	0	0	0	0	0	0	0	0	0		10	8	0	0		0	0	0	0	0	0		0	0	0	0	0	0	0	0
RF01305	Small nucleolar RNA sR51	0	0	1	0		0	0	0	0	0	0	0	0	0	0	0	0	0	0	0	0	0	0	0	0	0		0	6	0	0		0	0	0	0	0	0		0	0	0	0	0	0	0	0
RF01306	Small nucleolar RNA sR52	0	0	1	0		0	0	0	0	0	0	0	0	0	0	0	0	0	0	0	0	0	0	0	0	0		0	2	0	0		0	0	0	0	0	0		0	0	0	0	0	0	0	0
RF01307	Small nucleolar RNA sR55	0	0	1	0		0	0	0	0	0	0	0	0	0	0	0	0	0	0	0	0	0	0	0	0	0		0	7	0	0		0	0	0	0	0	0		0	0	0	0	0	0	0	0
RF01308	Small nucleolar RNA sR58	0	0	1	0		0	0	0	0	0	0	0	0	0	0	0	0	0	0	0	0	0	0	0	0	0		0	8	0	0		0	0	0	0	0	0		0	0	0	0	0	0	0	0
RF01309	Small nucleolar RNA sR60	0	0	1	0		0	0	0	0	0	0	0	0	0	0	0	0	0	0	0	0	0	0	0	0	0		0	7	0	0		0	0	0	0	0	0		0	0	0	0	0	0	0	0
RF01310	Small nucleolar RNA sR7	0	0	1	0		0	0	0	0	0	0	0	0	0	0	0	0	0	0	0	0	0	0	0	0	0		8	4	0	0		0	0	0	0	0	0		0	0	0	0	0	0	0	0
RF01311	Small nucleolar RNA sR8	0	0	1	0		0	0	0	0	0	0	0	0	0	0	0	0	0	0	0	0	0	0	0	0	0		5	4	0	0		0	0	0	0	0	0		0	0	0	0	0	0	0	0
RF01312	Small nucleolar RNA sR9	0	0	1	0		0	0	0	0	0	0	0	0	0	0	0	0	0	0	0	0	0	0	0	0	0		9	0	0	0		0	0	0	0	0	0		0	0	0	0	0	0	0	0
RF01313	Heron HBV RNA encapsidation signal epsilon	0	0	0	1		0	0	0	0	0	0	0	0	0	0	0	0	0	0	0	0	0	0	0	0	0		0	0	0	0		0	0	0	0	0	0		7	0	0	0	0	0	0	0
RF01314	microRNA mir-1227	1	0	0	0		0	0	0	0	0	0	0	0	0	0	0	0	0	0	0	0	0	0	0	0	0		0	0	0	0		0	0	0	0	7	0		0	0	0	0	0	0	0	0
RF01316	CRISPR RNA direct repeat element	R	1	0	0		0	0	0	0	0	0	0	0	0	25	0	0	0	0	0	0	0	0	0	0	0		0	0	0	0		0	1	0	0	1	0		0	0	0	0	0	0	0	0
RF01319	CRISPR RNA direct repeat element	0	0	1	0		0	0	0	0	0	0	0	0	0	0	0	0	0	0	0	0	0	0	0	0	0		0	7	0	0		0	0	0	0	0	0		0	0	0	0	0	0	0	0
RF01321	CRISPR RNA direct repeat element	0	1	0	0		0	0	0	0	3	0	0	0	0	0	0	0	0	0	1	0	0	0	0	0	0		0	0	0	0		0	0	0	0	0	0		0	0	0	0	0	0	0	0
RF01322	CRISPR RNA direct repeat element	0	1	0	0		0	0	0	0	0	0	0	0	0	1	0	0	0	0	7	0	0	0	0	0	0		0	0	0	0		0	0	0	0	0	0		0	0	0	0	0	0	0	0
RF01323	CRISPR RNA direct repeat element	0	1	0	0		0	0	0	0	0	4	0	0	0	0	0	0	0	0	2	0	0	0	0	0	0		0	0	0	0		0	0	0	0	0	0		0	0	0	0	0	0	0	0
RF01324	CRISPR RNA direct repeat element	0	0	1	0		0	0	0	0	0	0	0	0	0	0	0	0	0	0	0	0	0	0	0	0	0		0	1	0	0		0	0	0	0	0	0		0	0	0	0	0	0	0	0
RF01325	CRISPR RNA direct repeat element	0	1	0	0		0	6	0	0	0	0	0	0	0	0	0	0	0	0	0	0	0	0	0	0	0		0	0	0	0		0	0	0	0	0	0		0	0	0	0	0	0	0	0
RF01326	CRISPR RNA direct repeat element	0	0	1	0		0	0	0	0	0	0	0	0	0	0	0	0	0	0	0	0	0	0	0	0	0		0	2	0	0		0	0	0	0	0	0		0	0	0	0	0	0	0	0
RF01329	CRISPR RNA direct repeat element	0	1	0	0		0	0	0	0	0	0	2	0	0	0	0	0	0	0	0	0	0	0	0	0	0		0	0	0	0		0	0	0	0	0	0		0	0	0	0	0	0	0	0
RF01330	CRISPR RNA direct repeat element	0	1	0	0		0	0	0	0	0	0	0	0	0	0	0	0	0	0	2	0	0	0	0	0	0		0	0	0	0		0	0	0	0	0	0		0	0	0	0	0	0	0	0
RF01331	CRISPR RNA direct repeat element	0	1	0	0		0	0	0	0	0	1	2	0	0	0	0	0	0	0	0	0	0	0	0	0	0		0	0	0	0		0	0	0	0	0	0		0	0	0	0	0	0	0	0
RF01332	CRISPR RNA direct repeat element	0	1	0	0		0	0	0	0	0	5	0	0	0	0	0	0	0	0	0	0	0	0	0	0	0		0	0	0	0		0	0	0	0	0	0		0	0	0	0	0	0	0	0
RF01333	CRISPR RNA direct repeat element	0	1	0	0		0	2	0	0	0	0	0	0	0	0	0	0	0	0	0	0	0	0	0	0	0		0	0	0	0		0	0	0	0	0	0		0	0	0	0	0	0	0	0
RF01334	CRISPR RNA direct repeat element	0	1	0	0		0	0	0	0	0	2	0	0	0	0	0	0	0	0	0	0	0	0	0	0	0		0	0	0	0		0	0	0	0	0	0		0	0	0	0	0	0	0	0
RF01335	CRISPR RNA direct repeat element	0	1	0	0		0	0	0	0	0	0	0	0	0	53	0	0	0	0	0	0	0	0	0	0	0		0	0	0	0		0	0	0	0	0	0		0	0	0	0	0	0	0	0
RF01336	CRISPR RNA direct repeat element	0	1	0	0		0	0	0	0	0	0	0	0	0	0	0	0	0	0	2	0	0	0	0	0	0		0	0	0	0		0	0	0	0	0	0		0	0	0	0	0	0	0	0
RF01337	CRISPR RNA direct repeat element	0	0	1	0		0	0	0	0	0	0	0	0	0	0	0	0	0	0	0	0	0	0	0	0	0		0	8	0	0		0	0	0	0	0	0		0	0	0	0	0	0	0	0
RF01339	CRISPR RNA direct repeat element	1	0	1	0		0	0	0	0	0	0	0	0	0	0	0	0	0	0	0	0	0	0	0	0	0		1	0	0	0		0	1	0	0	6	0		0	0	0	0	0	0	0	0
RF01340	CRISPR RNA direct repeat element	0	1	0	0		0	1	0	0	0	0	0	0	0	0	0	0	0	0	0	0	0	0	0	0	0		0	0	0	0		0	0	0	0	0	0		0	0	0	0	0	0	0	0
RF01341	CRISPR RNA direct repeat element	0	1	0	0		0	0	0	0	0	1	0	0	0	0	0	0	0	0	0	0	0	0	0	0	0		0	0	0	0		0	0	0	0	0	0		0	0	0	0	0	0	0	0
RF01342	CRISPR RNA direct repeat element	0	1	0	0		0	0	0	0	0	1	0	0	0	0	0	0	0	0	0	0	0	0	0	0	0		0	0	0	0		0	0	0	0	0	0		0	0	0	0	0	0	0	0
RF01343	CRISPR RNA direct repeat element	0	1	0	0		0	0	0	0	0	0	3	0	0	0	0	0	0	0	0	0	2	0	0	0	0		0	0	0	0		0	0	0	0	0	0		0	0	0	0	0	0	0	0
RF01344	CRISPR RNA direct repeat element	0	1	0	0		0	0	0	0	0	0	0	0	0	0	0	0	0	0	25	0	0	0	0	0	0		0	0	0	0		0	0	0	0	0	0		0	0	0	0	0	0	0	0
RF01345	CRISPR RNA direct repeat element	R	1	0	0		0	0	0	0	0	0	0	0	0	0	0	0	0	0	2	0	0	0	0	0	0		0	0	0	0		0	0	0	0	6	0		0	0	0	0	0	0	0	0
RF01346	CRISPR RNA direct repeat element	0	1	0	0		0	0	0	0	0	0	0	0	0	0	0	0	0	0	0	0	0	0	0	0	0		0	0	0	0		0	0	0	0	0	0		0	0	0	0	0	0	0	0
RF01347	CRISPR RNA direct repeat element	0	1	0	0		0	0	0	0	0	0	3	0	0	0	0	0	0	0	0	0	0	0	0	0	0		0	0	0	0		0	0	0	0	0	0		0	0	0	0	0	0	0	0
RF01348	CRISPR RNA direct repeat element	0	1	0	0		0	0	0	0	5	0	0	0	0	0	0	0	0	0	0	0	0	0	0	0	0		0	0	0	0		0	0	0	0	0	0		0	0	0	0	0	0	0	0
RF01349	CRISPR RNA direct repeat element	R	1	0	0		0	0	0	0	0	0	0	0	0	3	0	0	0	0	0	0	0	0	0	0	0		0	0	0	0		0	1	0	0	5	0		0	0	0	0	0	0	0	0
RF01350	CRISPR RNA direct repeat element	0	0	1	0		0	0	0	0	0	0	0	0	0	0	0	0	0	0	0	0	0	0	0	0	0		0	2	0	0		0	0	0	0	0	0		0	0	0	0	0	0	0	0
RF01351	CRISPR RNA direct repeat element	R	0	1	0		0	0	0	0	0	0	0	0	0	0	0	0	0	0	0	0	0	0	0	0	0		0	2	0	0		0	0	0	0	8	0		0	0	0	0	0	0	0	0
RF01353	CRISPR RNA direct repeat element	1	1	1	0		0	0	0	0	0	0	1	0	0	0	0	0	0	0	0	0	0	0	0	0	0		0	2	0	0		0	0	0	0	4	0		0	0	0	0	0	0	0	0
RF01354	CRISPR RNA direct repeat element	0	0	1	0		0	0	0	0	0	0	0	0	0	0	0	0	0	0	0	0	0	0	0	0	0		4	0	0	0		0	0	0	0	0	0		0	0	0	0	0	0	0	0
RF01355	CRISPR RNA direct repeat element	0	0	1	0		0	0	0	0	0	0	0	0	0	0	0	0	0	0	0	0	0	0	0	0	0		4	0	0	0		0	0	0	0	0	0		0	0	0	0	0	0	0	0
RF01356	CRISPR RNA direct repeat element	R	1	0	0		0	0	0	0	0	2	3	0	0	0	0	0	0	0	1	0	0	0	0	0	0		0	0	0	0		0	0	0	0	2	0		0	0	0	0	0	0	0	0
RF01357	CRISPR RNA direct repeat element	0	1	0	0		0	0	0	0	0	0	0	0	0	0	0	0	0	0	0	0	0	0	0	0	0		0	0	0	0		0	0	0	0	0	0		0	0	0	0	0	0	0	0
RF01358	CRISPR RNA direct repeat element	R	0	1	0		0	0	0	0	0	0	0	0	0	0	0	0	0	0	0	0	0	0	0	0	0		0	2	0	0		0	0	0	0	3	0		0	0	0	0	0	0	0	0
RF01359	CRISPR RNA direct repeat element	0	1	0	0		0	0	0	0	0	1	0	0	0	0	0	0	0	0	0	0	0	0	0	0	0		0	0	0	0		0	0	0	0	0	0		0	0	0	0	0	0	0	0
RF01360	CRISPR RNA direct repeat element	R	0	1	0		0	0	0	0	0	0	0	0	0	0	0	0	0	0	0	0	0	0	0	0	0		0	1	0	0		0	0	0	0	2	0		0	0	0	0	0	0	0	0
RF01361	CRISPR RNA direct repeat element	0	1	0	0		0	0	2	0	0	0	0	0	0	0	0	0	0	0	0	0	0	0	0	0	0		0	0	0	0		0	0	0	0	0	0		0	0	0	0	0	0	0	0
RF01362	CRISPR RNA direct repeat element	R	1	0	0		0	0	8	0	0	0	0	0	0	0	0	0	0	0	0	0	0	0	0	0	0		0	0	0	0		0	0	0	0	2	0		0	0	0	0	0	0	0	0
RF01363	CRISPR RNA direct repeat element	R	1	0	0		0	0	2	0	0	0	0	0	0	0	0	0	0	0	0	0	0	0	0	0	0		0	0	0	0		0	0	0	0	3	0		0	0	0	0	0	0	0	0
RF01364	CRISPR RNA direct repeat element	R	1	0	0		0	0	0	0	0	0	0	0	0	0	0	0	0	0	1	0	0	0	0	0	0		0	0	0	0		0	0	0	0	1	0		0	0	0	0	0	0	0	0
RF01365	CRISPR RNA direct repeat element	0	1	0	0		0	0	0	0	0	0	1	0	0	0	0	0	0	0	0	0	0	0	0	0	0		0	0	0	0		0	0	0	0	0	0		0	0	0	0	0	0	0	0
RF01366	CRISPR RNA direct repeat element	0	1	0	0		0	0	0	0	0	0	0	0	0	0	0	0	0	0	1	0	0	0	0	0	0		0	0	0	0		0	0	0	0	0	0		0	0	0	0	0	0	0	0
RF01367	CRISPR RNA direct repeat element	R	1	0	0		0	0	0	0	0	0	0	0	0	0	0	0	0	0	1	0	0	0	0	0	0		0	0	0	0		0	0	0	0	1	0		0	0	0	0	0	0	0	0
RF01368	CRISPR RNA direct repeat element	R	1	0	0		0	0	0	0	0	0	0	0	0	0	0	0	0	0	1	0	0	0	0	0	0		0	0	0	0		0	0	0	0	2	0		0	0	0	0	0	0	0	0
RF01369	CRISPR RNA direct repeat element	0	0	1	0		0	0	0	0	0	0	0	0	0	0	0	0	0	0	0	0	0	0	0	0	0		0	2	0	0		0	0	0	0	0	0		0	0	0	0	0	0	0	0
RF01370	CRISPR RNA direct repeat element	0	1	0	0		0	0	0	0	0	0	4	0	0	1	0	0	0	0	0	0	0	0	0	0	0		0	0	0	0		0	0	0	0	0	0		0	0	0	0	0	0	0	0
RF01371	CRISPR RNA direct repeat element	0	1	0	0		0	0	0	0	0	0	2	0	0	0	0	0	0	0	0	0	0	0	0	0	0		0	0	0	0		0	0	0	0	0	0		0	0	0	0	0	0	0	0
RF01372	CRISPR RNA direct repeat element	0	1	0	0		0	3	0	0	0	0	0	0	0	0	0	0	0	0	1	0	0	0	0	0	0		0	0	0	0		0	0	0	0	0	0		0	0	0	0	0	0	0	0
RF01373	CRISPR RNA direct repeat element	0	0	1	0		0	0	0	0	0	0	0	0	0	0	0	0	0	0	0	0	0	0	0	0	0		0	3	0	0		0	0	0	0	0	0		0	0	0	0	0	0	0	0
RF01374	CRISPR RNA direct repeat element	0	1	0	0		0	0	0	0	0	0	0	0	0	0	0	0	0	0	16	0	0	0	0	0	0		0	0	0	0		0	0	0	0	0	0		0	0	0	0	0	0	0	0
RF01375	CRISPR RNA direct repeat element	0	0	1	0		0	0	0	0	0	0	0	0	0	0	0	0	0	0	0	0	0	0	0	0	0		0	1	0	0		0	0	0	0	0	0		0	0	0	0	0	0	0	0
RF01378	CRISPR RNA direct repeat element	0	0	1	0		0	0	0	0	0	0	0	0	0	0	0	0	0	0	0	0	0	0	0	0	0		0	2	0	0		0	0	0	0	0	0		0	0	0	0	0	0	0	0
RF01380	Human immunodeficiency virus type 1 major splice donor	1	R	0	1		0	1	0	0	0	0	0	0	0	0	0	0	0	0	1	0	0	0	0	0	0		0	0	0	0		0	0	1	0	1	0		4	0	0	0	0	0	0	0
RF01381	HIV-1 stem-loop 3 Psi packaging signal	1	0	0	1		0	0	0	0	0	0	0	0	0	0	0	0	0	0	0	0	0	0	0	0	0		0	0	0	0		0	0	0	0	13	0		5	0	0	0	0	0	0	0
RF01382	HIV-1 stem-loop 4 packaging signal	1	R	0	1		0	0	0	0	0	0	0	0	0	0	0	0	0	0	2	0	0	0	0	0	0		0	0	0	0		0	0	0	0	7	0		7	0	0	0	0	0	0	0
RF01383	GRIK4 3 prime UTR element	1	0	0	0		0	0	0	0	0	0	0	0	0	0	0	0	0	0	0	0	0	0	0	0	0		0	0	0	0		0	0	0	0	10	0		0	0	0	0	0	0	0	0
RF01384	Invasion gene-associated RNA	0	1	0	0		0	0	0	0	0	0	0	0	0	0	0	0	0	0	41	0	0	0	0	0	0		0	0	0	0		0	0	0	0	0	0		0	0	0	0	0	0	0	0
RF01385	isrA Hfq binding RNA	0	1	0	0		0	0	0	0	0	0	0	0	0	0	0	0	0	0	38	0	0	0	0	0	0		0	0	0	0		0	0	0	0	0	0		0	0	0	0	0	0	0	0
RF01386	isrB Hfq binding RNA	0	1	0	0		0	0	0	0	0	0	0	0	0	0	0	0	0	0	21	0	0	0	0	0	0		0	0	0	0		0	0	0	0	0	0		0	0	0	0	0	0	0	0
RF01387	isrC Hfq binding RNA	R	1	0	0		0	0	0	0	0	0	0	0	0	0	0	0	0	0	60	0	0	0	0	0	0		0	0	0	0		0	0	0	0	3	0		0	0	0	0	0	0	0	0
RF01388	isrD Hfq binding RNA	0	1	0	0		0	0	0	0	0	0	0	0	0	0	0	0	0	0	37	0	0	0	0	0	0		0	0	0	0		0	0	0	0	0	0		0	0	0	0	0	0	0	0
RF01389	isrF Hfq binding RNA	0	1	0	0		0	0	0	0	0	0	0	0	0	0	0	0	0	0	12	0	0	0	0	0	0		0	0	0	0		0	0	0	0	0	0		0	0	0	0	0	0	0	0
RF01390	isrG Hfq binding RNA	0	1	0	0		0	0	0	0	0	0	0	0	0	0	0	0	0	0	31	0	0	0	0	0	0		0	0	0	0		0	0	0	0	0	0		0	0	0	0	0	0	0	0
RF01391	isrH Hfq binding RNA	0	1	0	0		0	0	0	0	0	0	0	0	0	0	0	0	0	0	39	0	0	0	0	0	0		0	0	0	0		0	0	0	0	0	0		0	0	0	0	0	0	0	0
RF01392	isrI Hfq binding RNA	0	1	0	0		0	0	0	0	0	0	0	0	0	0	0	0	0	0	44	0	0	0	0	0	0		0	0	0	0		0	0	0	0	0	0		0	0	0	0	0	0	0	0
RF01393	isrJ Hfq binding RNA	0	1	0	0		0	0	0	0	0	0	0	0	0	0	0	0	0	0	37	0	0	0	0	0	0		0	0	0	0		0	0	0	0	0	0		0	0	0	0	0	0	0	0
RF01394	isrK Hfq binding RNA	R	1	0	1		0	0	0	0	0	0	0	0	0	1	0	0	0	0	153	0	0	0	0	0	0		0	0	0	0		0	2	0	0	0	0		0	0	0	0	0	0	0	0
RF01395	isrL Hfq binding RNA	0	1	0	0		0	0	0	0	0	0	0	0	0	0	0	0	0	0	42	0	0	0	0	0	0		0	0	0	0		0	0	0	0	0	0		0	0	0	0	0	0	0	0
RF01396	isrN Hfq binding RNA	R	1	0	0		0	0	0	0	0	0	0	0	0	0	0	0	0	0	79	0	0	0	0	0	0		0	0	0	0		0	0	0	0	2	0		0	0	0	0	0	0	0	0
RF01397	isrO Hfq binding RNA	0	1	0	0		0	0	0	0	0	0	0	0	0	0	0	0	0	0	41	0	0	0	0	0	0		0	0	0	0		0	0	0	0	0	0		0	0	0	0	0	0	0	0
RF01398	isrP Hfq binding RNA	0	1	0	0		0	0	0	0	0	0	0	0	0	0	0	0	0	0	38	0	0	0	0	0	0		0	0	0	0		0	0	0	0	0	0		0	0	0	0	0	0	0	0
RF01399	isrQ Hfq binding RNA	0	1	0	0		0	0	0	0	0	0	0	0	0	0	0	0	0	0	39	0	0	0	0	0	0		0	0	0	0		0	0	0	0	0	0		0	0	0	0	0	0	0	0
RF01400	istR Hfq binding RNA	1	1	0	0		0	0	0	0	0	0	0	0	0	0	0	0	0	0	93	0	0	0	0	0	0		0	0	0	0		0	1	0	0	0	0		0	0	0	0	0	0	0	0
RF01401	rseX Hfq binding RNA	0	1	0	0		0	0	0	0	0	0	0	0	0	0	0	0	0	0	40	0	0	0	0	0	0		0	0	0	0		0	0	0	0	0	0		0	0	0	0	0	0	0	0
RF01402	STnc150 Hfq binding RNA	0	1	0	0		0	0	0	0	0	0	0	0	0	0	0	0	0	0	44	0	0	0	0	0	0		0	0	0	0		0	0	0	0	0	0		0	0	0	1	0	0	0	0
RF01403	STnc290 Hfq binding RNA	0	1	0	0		0	0	0	0	0	0	0	0	0	0	0	0	0	0	36	0	0	0	0	0	0		0	0	0	0		0	0	0	0	0	0		0	0	0	0	0	0	0	0
RF01404	STnc440 Hfq binding RNA	0	1	0	0		0	0	0	0	0	0	0	0	0	0	0	0	0	0	39	0	0	0	0	0	0		0	0	0	0		0	0	0	0	0	0		0	0	0	0	0	0	0	0
RF01405	STnc490k Hfq binding RNA	0	1	0	0		0	0	1	0	0	0	0	0	0	10	0	0	0	0	84	0	0	0	0	0	0		0	0	0	0		0	0	0	0	0	0		0	0	0	0	0	0	0	0
RF01406	STnc500 Hfq binding RNA	0	1	0	0		0	0	0	0	0	0	0	0	0	0	0	0	0	0	35	0	0	0	0	0	0		0	0	0	0		0	0	0	0	0	0		0	0	0	0	0	0	0	0
RF01407	STnc560 Hfq binding RNA	R	1	0	0		0	1	0	0	0	0	0	0	0	0	0	0	0	0	98	0	0	0	0	0	0		0	0	0	0		0	0	0	0	1	0		0	0	0	0	0	0	0	0
RF01408	sraL Hfq binding RNA	0	1	0	0		0	0	0	0	0	0	0	0	0	0	0	0	0	0	107	0	0	0	0	0	0		0	0	0	0		0	0	0	0	0	0		0	0	0	0	0	0	0	0
RF01409	STnc250 Hfq binding RNA	0	1	0	0		0	0	0	0	0	0	0	0	0	0	0	0	0	0	42	0	0	0	0	0	0		0	0	0	0		0	0	0	0	0	0		0	0	0	0	0	0	0	0
RF01410	BsrC	0	1	0	0		0	0	0	0	0	0	0	0	0	134	0	0	0	0	0	0	0	0	0	0	0		0	0	0	0		0	0	0	0	0	0		0	0	0	0	0	0	0	0
RF01411	BsrF	0	1	0	0		0	0	0	0	0	0	0	0	0	97	0	0	0	0	0	0	0	0	0	0	0		0	0	0	0		0	0	0	0	0	0		0	0	0	0	0	0	0	0
RF01412	BsrG	0	1	0	1		0	0	0	0	0	0	0	0	0	25	0	0	0	0	0	0	0	0	0	0	0		0	0	0	0		0	0	0	0	0	0		0	0	0	0	0	0	0	0
RF01414	Class I RNA	1	0	0	0		0	0	0	0	0	0	0	0	0	0	0	0	0	0	0	0	0	0	0	0	0		0	0	0	0		2	0	0	0	4	0		0	0	0	0	0	0	0	0
RF01415	Flavivirus 3'UTR stem loop IV	0	0	0	1		0	0	0	0	0	0	0	0	0	0	0	0	0	0	0	0	0	0	0	0	0		0	0	0	0		0	0	0	0	0	0		0	0	0	0	0	0	0	0
RF01416	NrrF RNA	0	1	0	0		0	0	0	0	0	0	0	0	0	0	0	0	0	0	27	0	0	0	0	0	0		0	0	0	0		0	0	0	0	0	0		0	0	0	0	0	0	0	0
RF01417	Retroviral 3'UTR stability element	1	0	0	1		0	0	0	0	0	0	0	0	0	0	0	0	0	0	0	0	0	0	0	0	0		0	0	0	0		0	0	1	0	97	0		34	0	0	0	0	0	0	0
RF01418	HIV pol-1 stem loop	0	1	0	1		0	0	0	0	0	0	0	0	0	0	0	0	0	0	0	0	0	0	0	0	0		0	0	0	0		0	0	0	0	0	0		82	0	0	0	0	0	0	0
RF01419	Antisense RNA which regulates isiA expression	1	1	0	0		0	0	0	0	0	0	74	0	0	0	0	0	0	0	0	0	0	0	0	0	0		0	0	0	0		0	615	127	1	0	2		0	0	0	0	0	0	0	0
RF01420	Small nucleolar RNA snoR113	1	0	0	0		0	0	0	0	0	0	0	0	0	0	0	0	0	0	0	0	0	0	0	0	0		0	0	0	0		0	11	0	0	0	0		0	0	0	0	0	0	0	0
RF01421	small nucleolar RNA snoR114	1	0	0	0		0	0	0	0	0	0	0	0	0	0	0	0	0	0	0	0	0	0	0	0	0		0	0	0	0		0	12	0	0	0	0		0	0	0	0	0	0	0	0
RF01422	small nucleolar RNA snoR116	1	0	0	0		0	0	0	0	0	0	0	0	0	0	0	0	0	0	0	0	0	0	0	0	0		0	0	0	0		0	6	0	0	0	0		0	0	0	0	0	0	0	0
RF01423	small nucleolar RNA snoR117	1	0	0	0		0	0	0	0	0	0	0	0	0	0	0	0	0	0	0	0	0	0	0	0	0		0	0	0	0		0	10	0	0	0	0		0	0	0	0	0	0	0	0
RF01425	small nucleolar RNA snoR121	1	0	0	0		0	0	0	0	0	0	0	0	0	0	0	0	0	0	0	0	0	0	0	0	0		0	0	0	0		0	3	0	0	0	0		0	0	0	0	0	0	0	0
RF01426	small nucleolar RNA snoR126	1	0	0	0		0	0	0	0	0	0	0	0	0	0	0	0	0	0	0	0	0	0	0	0	0		0	0	0	0		0	8	0	0	0	0		0	0	0	0	0	0	0	0
RF01427	small nucleolar RNA snoR127	1	0	0	0		0	0	0	0	0	0	0	0	0	0	0	0	0	0	0	0	0	0	0	0	0		0	0	0	0		0	8	0	0	0	0		0	0	0	0	0	0	0	0
RF01428	small nucleolar RNA snoR128	1	0	0	0		0	0	0	0	0	0	0	0	0	0	0	0	0	0	0	0	0	0	0	0	0		0	0	0	0		0	7	0	0	0	0		0	0	0	0	0	0	0	0
RF01429	small nucleolar RNA snoR130	1	0	0	0		0	0	0	0	0	0	0	0	0	0	0	0	0	0	0	0	0	0	0	0	0		0	0	0	0		0	5	0	0	0	0		0	0	0	0	0	0	0	0
RF01430	small nucleolar RNA snoR134	1	0	0	0		0	0	0	0	0	0	0	0	0	0	0	0	0	0	0	0	0	0	0	0	0		0	0	0	0		0	15	0	0	0	0		0	0	0	0	0	0	0	0
RF01431	small nucleolar RNA snoR135	1	0	0	0		0	0	0	0	0	0	0	0	0	0	0	0	0	0	0	0	0	0	0	0	0		0	0	0	0		0	15	0	0	0	0		0	0	0	0	0	0	0	0
RF01432	small nucleolar RNA snoR143	1	0	0	0		0	0	0	0	0	0	0	0	0	0	0	0	0	0	0	0	0	0	0	0	0		0	0	0	0		0	11	0	0	0	0		0	0	0	0	0	0	0	0
RF01433	small nucleolar RNA snoR137	1	0	0	0		0	0	0	0	0	0	0	0	0	0	0	0	0	0	0	0	0	0	0	0	0		0	0	0	0		0	13	0	0	0	0		0	0	0	0	0	0	0	0
RF01442	small nucleolar RNA snR90	1	0	0	0		0	0	0	0	0	0	0	0	0	0	0	0	0	0	0	0	0	0	0	0	0		0	0	0	0		0	0	0	0	3	0		0	0	0	0	0	0	0	0
RF01443	small nucleolar RNA snR91	1	0	0	0		0	0	0	0	0	0	0	0	0	0	0	0	0	0	0	0	0	0	0	0	0		0	0	0	0		0	0	0	0	2	0		0	0	0	0	0	0	0	0
RF01444	small nucleolar RNA snR92	1	0	0	0		0	0	0	0	0	0	0	0	0	0	0	0	0	0	0	0	0	0	0	0	0		0	0	0	0		0	0	0	0	2	0		0	0	0	0	0	0	0	0
RF01445	small nucleolar RNA snR94	1	0	0	0		0	0	0	0	0	0	0	0	0	0	0	0	0	0	0	0	0	0	0	0	0		0	0	0	0		0	0	0	0	3	0		0	0	0	0	0	0	0	0
RF01446	small nucleolar RNA snR95	1	0	0	0		0	0	0	0	0	0	0	0	0	0	0	0	0	0	0	0	0	0	0	0	0		0	0	0	0		0	0	0	0	2	0		0	0	0	0	0	0	0	0
RF01447	small nucleolar RNA snR98	1	0	0	0		0	0	0	0	0	0	0	0	0	0	0	0	0	0	0	0	0	0	0	0	0		0	0	0	0		0	0	0	0	1	0		0	0	0	0	0	0	0	0
RF01448	small nucleolar RNA snR93	1	0	0	0		0	0	0	0	0	0	0	0	0	0	0	0	0	0	0	0	0	0	0	0	0		0	0	0	0		0	0	0	0	2	0		0	0	0	0	0	0	0	0
RF01449	small nucleolar RNA snR100	1	0	0	0		0	0	0	0	0	0	0	0	0	0	0	0	0	0	0	0	0	0	0	0	0		0	0	0	0		0	0	0	0	3	0		0	0	0	0	0	0	0	0
RF01450	small nucleolar RNA snR96	1	0	0	0		0	0	0	0	0	0	0	0	0	0	0	0	0	0	0	0	0	0	0	0	0		0	0	0	0		0	0	0	0	1	0		0	0	0	0	0	0	0	0
RF01451	small nucleolar RNA snR97	1	0	0	0		0	0	0	0	0	0	0	0	0	0	0	0	0	0	0	0	0	0	0	0	0		0	0	0	0		0	0	0	0	1	0		0	0	0	0	0	0	0	0
RF01452	small nucleolar RNA snR99	1	0	0	0		0	0	0	0	0	0	0	0	0	0	0	0	0	0	0	0	0	0	0	0	0		0	0	0	0		0	0	0	0	3	0		0	0	0	0	0	0	0	0
RF01453	3'TE-DR1 translation enhancer element	0	0	0	1		0	0	0	0	0	0	0	0	0	0	0	0	0	0	0	0	0	0	0	0	0		0	0	0	0		0	0	0	0	0	0		0	0	0	0	0	0	0	0
RF01454	5'UTR enhancer element	0	0	0	1		0	0	0	0	0	0	0	0	0	0	0	0	0	0	0	0	0	0	0	0	0		0	0	0	0		0	0	0	0	0	0		0	0	0	0	0	0	0	0
RF01455	Stem loopII regulatory element in POLB	1	0	0	0		0	0	0	0	0	0	0	0	0	0	0	0	0	0	0	0	0	0	0	0	0		0	0	0	0		0	0	0	0	33	0		0	0	0	0	0	0	0	0
RF01456	Vibrio regulatory RNA of OmpA	0	1	0	0		0	0	0	0	0	0	0	0	0	0	0	0	0	0	44	0	0	0	0	0	0		0	0	0	0		0	0	0	0	0	0		0	0	0	0	0	0	0	0
RF01457	Listeria snRNA rli22	0	1	0	0		0	0	0	0	0	0	0	0	0	26	0	0	0	0	0	0	0	0	0	0	0		0	0	0	0		0	0	0	0	0	0		0	0	0	0	0	0	0	0
RF01458	Listeria snRNA rli23	0	1	0	0		0	0	0	0	0	0	0	0	0	51	0	0	0	0	0	0	0	0	0	0	0		0	0	0	0		0	0	0	0	0	0		0	0	0	0	0	0	0	0
RF01459	Listeria snRNA rliE	0	1	0	0		0	0	0	0	0	0	0	0	0	22	0	0	0	0	0	0	0	0	0	0	0		0	0	0	0		0	0	0	0	0	0		0	0	0	0	0	0	0	0
RF01460	Listeria snRNA rliH	0	1	0	0		0	0	0	0	0	0	0	0	0	25	0	0	0	0	0	0	0	0	0	0	0		0	0	0	0		0	0	0	0	0	0		0	0	0	0	0	0	0	0
RF01461	Listeria snRNA rli22	0	1	0	0		0	0	0	0	0	0	0	0	0	23	0	0	0	0	0	0	0	0	0	0	0		0	0	0	0		0	0	0	0	0	0		0	0	0	0	0	0	0	0
RF01462	Listeria snRNA rli26	0	1	0	0		0	0	0	0	0	0	0	0	0	22	0	0	0	0	0	0	0	0	0	0	0		0	0	0	0		0	0	0	0	0	0		0	0	0	0	0	0	0	0
RF01463	Listeria snRNA rli27	0	1	0	0		0	0	0	0	0	0	0	0	0	25	0	0	0	0	0	0	0	0	0	0	0		0	0	0	0		0	0	0	0	0	0		0	0	0	0	0	0	0	0
RF01464	Listeria snRNA rliA	0	1	0	0		0	0	0	0	0	0	0	0	0	20	0	0	0	0	0	0	0	0	0	0	0		0	0	0	0		0	0	0	0	0	0		0	0	0	0	0	0	0	0
RF01465	rli31	0	1	0	0		0	0	0	0	0	0	0	0	0	25	0	0	0	0	0	0	0	0	0	0	0		0	0	0	0		0	0	0	0	0	0		0	0	0	0	0	0	0	0
RF01466	Listeria snRNA rli34	0	1	0	1		0	0	0	0	0	0	0	0	0	25	0	0	0	0	0	0	0	0	0	0	0		0	0	0	0		0	0	0	0	0	0		0	0	0	0	0	0	0	0
RF01467	Listeria snRNA rli36	0	1	0	0		0	0	0	0	0	0	0	0	0	25	0	0	0	0	0	0	0	0	0	0	0		0	0	0	0		0	0	0	0	0	0		0	0	0	0	0	0	0	0
RF01468	Listeria snRNA rli32	0	1	0	0		0	0	0	0	0	0	0	0	0	25	0	0	0	0	0	0	0	0	0	0	0		0	0	0	0		0	0	0	0	0	0		0	0	0	0	0	0	0	0
RF01469	Listeria snRNA rli33	0	1	0	0		0	0	0	0	0	0	0	0	0	24	0	0	0	0	0	0	0	0	0	0	0		0	0	0	0		0	0	0	0	0	0		0	0	0	0	0	0	0	0
RF01470	Listeria snRNA rli38	0	1	0	0		0	0	0	0	0	0	0	0	0	20	0	0	0	0	0	0	0	0	0	0	0		0	0	0	0		0	0	0	0	0	0		0	0	0	0	0	0	0	0
RF01471	Listeria snRNA rliB	0	1	0	0		0	0	0	0	0	0	0	0	0	23	0	0	0	0	0	0	0	0	0	0	0		0	0	0	0		0	0	0	0	0	0		0	0	0	0	0	0	0	0
RF01472	Listeria snRNA rli40	0	1	0	0		0	0	0	0	0	0	0	0	0	26	0	0	0	0	0	0	0	0	0	0	0		0	0	0	0		0	0	0	0	0	0		0	0	0	0	0	0	0	0
RF01473	Listeria snRNA rli41	0	1	0	0		0	0	0	0	0	0	0	0	0	25	0	0	0	0	0	0	0	0	0	0	0		0	0	0	0		0	0	0	0	0	0		0	0	0	0	0	0	0	0
RF01474	Listeia snRNA rli42	0	1	0	0		0	0	0	0	0	0	0	0	0	26	0	0	0	0	0	0	0	0	0	0	0		0	0	0	0		0	0	0	0	0	0		0	0	0	0	0	0	0	0
RF01475	Listeria snRNA rli45	0	1	0	0		0	0	0	0	0	0	0	0	0	25	0	0	0	0	0	0	0	0	0	0	0		0	0	0	0		0	0	0	0	0	0		0	0	0	0	0	0	0	0
RF01476	Listeria snRNA rliF	0	1	0	0		0	0	0	0	0	0	0	0	0	21	0	0	0	0	0	0	0	0	0	0	0		0	0	0	0		0	0	0	0	0	0		0	0	0	0	0	0	0	0
RF01477	Listeria snRNA rli43	0	1	0	0		0	0	0	0	0	0	0	0	0	21	0	0	0	0	0	0	0	0	0	0	0		0	0	0	0		0	0	0	0	0	0		0	0	0	0	0	0	0	0
RF01478	Listeria snRNA rli47	0	1	0	0		0	0	0	0	0	0	0	0	0	26	0	0	0	0	0	0	0	0	0	0	0		0	0	0	0		0	0	0	0	0	0		0	0	0	0	0	0	0	0
RF01479	Listeria snRNA rli48	0	1	0	1		0	0	0	0	0	0	0	0	0	7	0	0	0	0	0	0	0	0	0	0	0		0	0	0	0		0	0	0	0	0	0		0	0	0	0	0	0	0	0
RF01480	Listeria snRNA rli52	0	1	0	0		0	0	0	0	0	0	0	0	0	23	0	0	0	0	0	0	0	0	0	0	0		0	0	0	0		0	0	0	0	0	0		0	0	0	0	0	0	0	0
RF01481	Listeria snRNA rli53	0	1	0	0		0	0	0	0	0	0	0	0	0	24	0	0	0	0	0	0	0	0	0	0	0		0	0	0	0		0	0	0	0	0	0		0	0	0	0	0	0	0	0
RF01482	Listeria snRNA rli55	0	1	0	0		0	0	0	0	0	0	0	0	0	24	0	0	0	0	0	0	0	0	0	0	0		0	0	0	0		0	0	0	0	0	0		0	0	0	0	0	0	0	0
RF01483	Listeria snRNA rli56	0	1	0	0		0	0	0	0	0	0	0	0	0	26	0	0	0	0	0	0	0	0	0	0	0		0	0	0	0		0	0	0	0	0	0		0	0	0	0	0	0	0	0
RF01484	Listeria snRNA rli59	0	1	0	0		0	0	0	0	0	0	0	0	0	25	0	0	0	0	0	0	0	0	0	0	0		0	0	0	0		0	0	0	0	0	0		0	0	0	0	0	0	0	0
RF01485	Listeria snRNA rli61	0	1	0	0		0	0	0	0	0	0	0	0	0	26	0	0	0	0	0	0	0	0	0	0	0		0	0	0	0		0	0	0	0	0	0		0	0	0	0	0	0	0	0
RF01486	Listeria snRNA rli62	0	1	0	1		0	0	0	0	0	0	0	0	0	2	0	0	0	0	0	0	0	0	0	0	0		0	0	0	0		0	0	0	0	0	0		0	0	0	0	0	0	0	0
RF01487	Listeria snRNA rliI	0	1	0	0		0	0	0	0	0	0	0	0	0	29	0	0	0	0	0	0	0	0	0	0	0		0	0	0	0		0	0	0	0	0	0		0	0	0	0	0	0	0	0
RF01488	Listeria snRNA rli49	0	1	0	0		0	0	0	0	0	0	0	0	0	22	0	0	0	0	0	0	0	0	0	0	0		0	0	0	0		0	0	0	0	0	0		0	0	0	0	0	0	0	0
RF01489	Listeria snRNA sbrA	0	1	0	0		0	0	0	0	0	0	0	0	0	30	0	0	0	0	0	0	0	0	0	0	0		0	0	0	0		0	0	0	0	0	0		0	0	0	0	0	0	0	0
RF01490	Listeria snRNA rli51	0	1	0	0		0	0	0	0	0	0	0	0	0	27	0	0	0	0	0	0	0	0	0	0	0		0	0	0	0		0	0	0	0	0	0		0	0	0	0	0	0	0	0
RF01491	Listeria snRNA rli54	0	1	0	0		0	0	0	0	0	0	0	0	0	26	0	0	0	0	0	0	0	0	0	0	0		0	0	0	0		0	0	0	0	0	0		0	0	0	0	0	0	0	0
RF01492	Listeria snRNA rli28	1	1	0	1		0	0	0	0	0	0	0	0	0	116	0	0	0	0	0	0	0	0	0	0	0		0	0	0	0		0	1	0	0	2	0		0	0	0	1	0	0	0	0
RF01493	Listeria snRNA rli37	0	1	0	0		0	0	0	0	0	0	0	0	0	25	0	0	0	0	0	0	0	0	0	0	0		0	0	0	0		0	0	0	0	0	0		0	0	0	0	0	0	0	0
RF01494	Listeria sRNA rliD	0	1	0	0		0	0	0	0	0	0	0	0	0	42	0	0	0	0	0	0	0	0	0	0	0		0	0	0	0		0	0	0	0	0	0		0	0	0	0	0	0	0	0
