# Supplementary material for: Comparative Analysis of RNA Families Reveals Distinct Repertoires for Each Domain of Life
Source: PLoS Comput Biol. 2012 Nov 1;8(11):e1002752. doi: 10.1371/journal.pcbi.1002752 (PMC3486863; doi:10.1371/journal.pcbi.1002752)
Supplement: Dataset S2 — Distribution of archaeal, eukaryote and bacterial Rfams. (XLS) [file pcbi.1002752.s002.xls]

## Sheet: Archaea
Distribution of archaeal Rfams
Rfam acc	Description	Crenarchaeota	Euryarchaeota	Korarchaeota	Nanoarchaeota
RF01125	Small nucleolar RNA sR4	3	18	0	0
RF01138	Small nucleolar RNA sR23	3	7	0	0
RF01147	Small nucleolar RNA sR12	3	5	0	0
RF01141	Small nucleolar RNA sR18	3	4	0	0
RF01152	Small nucleolar RNA sR1	9	10	0	0
RF01139	Small nucleolar RNA sR2	11	11	0	0
RF01148	Small nucleolar RNA sR13	8	7	0	0
RF01304	Small nucleolar RNA sR5	10	8	0	0
RF01311	Small nucleolar RNA sR8	5	4	0	0
RF01310	Small nucleolar RNA sR7	8	4	0	0
RF01145	Small nucleolar RNA sR14	11	5	0	0
RF01150	Small nucleolar RNA sR11	11	5	0	0
RF01140	Small nucleolar RNA sR20	9	4	0	0
RF00058	HgcF RNA	0	8	0	0
RF00060	HgcE RNA	0	8	0	0
RF00063	SscA RNA	0	9	0	0
RF00064	HgcG RNA	0	9	0	0
RF00065	Small nucleolar RNA snoR9	0	8	0	0
RF00095	Pyrococcus C/D box small nucleolar RNA	0	8	0	0
RF01119	Small nucleolar RNA sR32	0	4	0	0
RF01120	Small nucleolar RNA sR33	1	2	0	0	This family and above were considered as broadly distributed
RF01121	Small nucleolar RNA sR38	0	4	0	0
RF01122	Small nucleolar RNA sR39	0	10	0	0
RF01123	Small nucleolar RNA sR35	0	3	0	0
RF01124	Small nucleolar RNA sR36	0	8	0	0
RF01126	Small nucleolar RNA sR41	0	4	0	0
RF01127	Small nucleolar RNA sR42	0	3	0	0
RF01128	Small nucleolar RNA sR42	0	7	0	0
RF01129	Small nucleolar RNA sR44	0	4	0	0
RF01130	Small nucleolar RNA sR46	0	7	0	0
RF01131	Small nucleolar RNA sR47	0	7	0	0
RF01132	Small nucleolar RNA sR48	0	4	0	0
RF01133	Small nucleolar RNA sR3	0	23	0	0
RF01134	Small nucleolar RNA sR30	0	3	0	0
RF01135	Small nucleolar RNA sR24	0	3	0	0
RF01136	Small nucleolar RNA sR28	1	9	0	0
RF01137	Small nucleolar RNA sR21	2	0	0	0
RF01142	Small nucleolar RNA sR19	0	4	0	0
RF01143	Small nucleolar RNA sR16	3	0	0	0
RF01146	Small nucleolar RNA sR15	3	0	0	0
RF01149	Small nucleolar RNA sR10	0	5	0	0
RF01273	Small nucleolar RNA sR34	0	8	0	0
RF01274	Small nucleolar RNA sR45	0	7	0	0
RF01275	Small nucleolar RNA sR22	0	7	0	0
RF01276	Small nucleolar RNA sR53	0	3	0	0
RF01297	Small nucleolar RNA sR40	0	7	0	0
RF01303	Small nucleolar RNA sR49	0	4	0	0
RF01305	Small nucleolar RNA sR51	0	6	0	0
RF01306	Small nucleolar RNA sR52	0	2	0	0
RF01307	Small nucleolar RNA sR55	0	7	0	0
RF01308	Small nucleolar RNA sR58	0	8	0	0
RF01309	Small nucleolar RNA sR60	0	7	0	0
RF01312	Small nucleolar RNA sR9	9	0	0	0
RF01319	CRISPR RNA direct repeat element	0	7	0	0
RF01326	CRISPR RNA direct repeat element	0	2	0	0
RF01337	CRISPR RNA direct repeat element	0	8	0	0
RF01350	CRISPR RNA direct repeat element	0	2	0	0
RF01351	CRISPR RNA direct repeat element	0	2	0	0
RF01353	CRISPR RNA direct repeat element	0	2	0	0
RF01354	CRISPR RNA direct repeat element	4	0	0	0
RF01355	CRISPR RNA direct repeat element	4	0	0	0
RF01358	CRISPR RNA direct repeat element	0	2	0	0
RF01369	CRISPR RNA direct repeat element	0	2	0	0
RF01373	CRISPR RNA direct repeat element	0	3	0	0
RF01378	CRISPR RNA direct repeat element	0	2	0	0
Rfam acc	Description	Crenarchaeota	Euryarchaeota	Korarchaeota	Nanoarchaeota
RF01324	CRISPR RNA direct repeat element	0	1	0	0
RF01375	CRISPR RNA direct repeat element	0	1	0	0

## Sheet: Eukaryotes
Distribution of eukaryote Rfams
Rfam acc	Description	Amoebozoa	Archaeplastida	Chromalveolata	Excavata	Ophistokonta	Rhizaria
CL00047	SNORD18 clan	0	9	3	0	158	0																																		0	0	0	0	0	0	0	0
CL00006	U2 clan	6	26	35	14	322	1
CL00007	U4 clan	4	21	31	0	210	0
CL00054	SNORD33 clan	0	16	19	0	166	0
RF00020	U5 spliceosomal RNA	6	25	36	1	192	0
CL00045	SNORD15 clan	0	20	5	0	177	0
CL00070	SNORD77 clan	0	14	5	0	121	0
CL00049	SNORD25 clan	0	14	4	0	115	0
CL00009	U6 clan	6	34	30	12	227	2
RF00016	Small nucleolar RNA SNORD14	0	20	10	0	152	0
RF00012	Small nucleolar RNA U3	0	26	6	8	180	0
CL00069	SNORD74 clan	0	13	2	0	94	0
CL00051	SNORD29 clan	2	29	15	0	188	0
CL00005	U1 clan	3	32	34	2	161	0
CL00057	SNORD39 clan	0	15	6	0	77	0
CL00066	SNORD60 clan	0	19	5	0	90	0
RF00069	Small nucleolar RNA SNORD24	0	20	9	0	87	0
CL00063	SNORD52 clan	0	21	3	0	74	0
CL00072	SNORD96 clan	0	17	2	0	45	0
RF00002	5.8S ribosomal RNA	53	44964	2499	375	34051	44	This family and above were considered as broadly distributed
RF00485	Potassium channel RNA editing signal	0	2	4	0	134	0
RF01217	Small nucleolar RNA snoR72Y	0	12	3	0	13	0
CL00008	U54 clan	0	11	0	0	39	0
CL00029	SNORA17 clan	0	0	2	0	44	0
CL00038	SNORA52 clan	0	15	0	0	78	0
CL00042	SNORA65 clan	0	14	0	0	64	0
CL00052	SNORD30 clan	0	8	0	0	37	0
CL00053	SNORD31 clan	0	12	0	0	90	0
CL00055	SNORD34 clan	0	8	0	0	48	0
CL00056	SNORD35 clan	0	13	0	0	120	0
CL00059	SNORD43 clan	0	17	0	0	54	0
CL00060	SNORD44 clan	0	14	0	0	36	0
CL00061	SNORD46 clan	0	16	0	0	57	0
CL00062	SNORD49 clan	0	14	1	0	43	0
CL00065	SNORD59 clan	0	17	1	0	95	0
CL00067	SNORD61 clan	0	11	0	0	53	0
CL00068	SNORD62 clan	0	14	0	0	76	0
CL00071	SNORD88 clan	0	19	0	0	71	0
CL00073	SNORD100 clan	0	16	0	0	43	0
CL00074	SNORD101 clan	0	12	0	0	46	0
CL00076	SNORD110 clan	0	12	0	0	33	0
CL00079	snR68 clan	0	12	0	0	18	0
CL00080	snoR53 clan	0	13	0	0	13	0
CL00081	snoU13 clan	0	15	0	0	56	0
RF00032	Histone 3' UTR stem-loop	0	7	0	0	171	0
RF00066	U7 small nuclear RNA	0	0	2	0	73	0
RF00086	Small nucleolar RNA SNORD27	0	12	0	0	67	0
RF00097	Plant small nucleolar RNA R71	0	28	1	0	4	0
RF00142	Small nucleolar RNA Z118/Z121/Z120	0	5	0	0	2	0
RF00201	Small nucleolar RNA Z278	0	14	0	0	5	0
RF00203	Small nucleolar RNA R160	0	11	0	0	2	0
RF00213	Small nucleolar RNA R38	0	14	1	0	102	0
RF00261	L-myc internal ribosome entry site (IRES)	0	2	0	0	28	0
RF00306	Small nucleolar RNA Z178	0	6	0	0	30	0
RF00310	Small nucleolar RNA Z165	0	3	0	0	3	0
RF00320	Small nucleolar RNA Z185	0	3	0	0	3	0
RF00321	Small nucleolar RNA Z247	0	20	0	0	3	0
RF00327	Small nucleolar RNA Z194	0	4	0	0	2	0
RF00343	Small nucleolar RNA Z122	0	12	0	0	12	0
RF00349	Small nucleolar RNA R11/Z151	0	14	0	0	3	0
RF00533	Small nucleolar RNA Me18S-Gm1358	3	0	0	0	21	0
RF00575	Small nucleolar RNA SNORD70	0	3	1	0	44	0
RF00782	microRNA MIR480	0	2	0	0	5	0
RF00882	microRNA MIR811	0	8	0	0	2	0
RF00885	microRNA MIR821	0	9	0	0	16	0
RF00920	microRNA MIR444	0	5	0	0	3	0
RF00971	microRNA mir-578	0	2	0	0	5	0
RF00979	microRNA mir-553	0	2	0	0	5	0
RF01005	microRNA MIR530	0	6	0	0	2	0
RF01061	microRNA mir-548	0	2	1	0	49	0
RF01155	Small nucleolar RNA snoR101	0	9	0	0	3	0
RF01163	Small nucleolar RNA snoR64a	0	7	0	0	2	0
RF01171	Small nucleolar RNA snoR4	0	3	0	0	3	0
RF01190	Small nucleolar RNA snR50	0	3	0	0	16	0
RF01285	Small nucleolar RNA U31b	0	13	0	0	3	0
RF01288	Small nucleolar RNA snoR31	0	13	0	0	2	0
RF01289	Small nucleolar RNA snoR17	0	8	0	0	8	0
RF01414	Class I RNA	2	0	0	0	4	0
CL00013	7SK clan	0	0	0	0	89	0
CL00018	SCARNA3 clan	0	0	0	0	39	0
CL00019	SCARNA4 clan	0	0	0	0	41	0
CL00020	SL clan	0	0	0	0	49	0
CL00021	SNORA2 clan	0	0	1	0	90	0
CL00022	SNORA3 clan	0	0	0	0	65	0
CL00023	SNORA4 clan	0	0	0	0	52	0
CL00024	SNORA5 clan	0	0	0	0	59	0
CL00025	SNORA7 clan	0	0	0	0	48	0
CL00026	SNORA8 clan	0	0	0	0	62	0
CL00027	SNORA9 clan	0	0	0	0	83	0
CL00028	SNORA13 clan	0	0	0	0	73	0
CL00030	SNORA20 clan	0	0	0	0	52	0
CL00031	SNORA21 clan	0	0	0	0	72	0
CL00032	SNORA27 clan	0	0	0	0	79	0
CL00033	SNORA28 clan	0	0	0	0	84	0
CL00034	SNORA35 clan	0	0	0	0	50	0
CL00035	SNORA36 clan	0	0	0	0	102	0
CL00036	SNORA44 clan	0	0	0	0	63	0
CL00037	SNORA48 clan	0	0	0	0	48	0
CL00039	SNORA56 clan	0	0	0	0	59	0
CL00040	SNORA62 clan	0	0	0	0	88	0
CL00041	SNORA64 clan	0	0	0	0	47	0
CL00043	SNORA74 clan	0	0	0	0	69	0
CL00044	SNORD12 clan	0	1	0	0	60	0
CL00046	SNORD16 clan	0	0	0	0	68	0
CL00048	SNORD19 clan	0	0	0	0	36	0
CL00050	SNORD26 clan	0	0	0	0	40	0
CL00058	SNORD41 clan	0	0	0	0	101	0
CL00064	SNORD58 clan	0	0	0	0	51	0
CL00075	SNORD105 clan	0	0	0	0	28	0
CL00077	SNORND104 clan	0	0	0	0	53	0
CL00078	snR30-U17 clan	0	0	1	0	98	0
CL00082	snoU85 clan	0	0	0	0	55	0
CL00083	mir-2 clan	0	1	0	0	30	0
CL00084	mir-3 clan	0	0	0	0	15	0
CL00085	mir-15 clan	0	0	0	0	54	0
CL00086	mir-28 clan	0	0	0	0	41	0
CL00087	mir-34 clan	0	0	0	0	81	0
CL00088	mir-36 clan	0	0	0	0	7	0
CL00089	mir-50 clan	0	0	0	0	76	0
CL00090	mir-73 clan	0	0	0	0	5	0
CL00091	mir-81 clan	0	0	0	0	31	0
CL00092	mir-137 clan	0	0	0	0	66	0
CL00093	mir-182 clan	0	0	0	0	80	0
CL00094	mir-216 clan	0	0	0	0	70	0
CL00095	mir-279 clan	0	0	0	0	23	0
CL00096	mir-290 clan	0	1	0	0	52	0
CL00098	MIR169 clan	0	17	0	0	0	0
CL00099	MIR171 clan	0	18	0	0	0	0
RF00006	Vault RNA	0	0	0	0	49	0
RF00019	Y RNA	0	0	0	0	60	0
RF00027	let-7 microRNA precursor	0	0	0	0	92	0
RF00031	Selenocysteine insertion sequence	0	1	0	0	68	0
RF00037	Iron response element	0	1	1	0	91	0
RF00051	mir-17 microRNA precursor family	0	0	0	0	53	0
RF00052	lin-4 microRNA precursor	0	0	0	0	81	0
RF00053	mir-7 microRNA precursor	0	0	0	0	80	0
RF00056	Small nucleolar RNA SNORA71	0	0	0	0	44	0
RF00068	Small nucleolar RNA SNORD21	0	0	0	0	48	0
RF00071	Small nucleolar RNA SNORD73	0	0	0	0	39	0
RF00072	Small nucleolar RNA SNORA75	0	0	0	0	42	0
RF00073	mir-156 microRNA precursor	0	19	0	0	0	0
RF00074	mir-29 microRNA precursor	0	0	0	0	53	0
RF00075	mir-166 microRNA precursor	0	26	0	0	0	0
RF00076	mir-181 microRNA precursor	0	0	0	0	51	0
RF00085	Small nucleolar RNA SNORD28	0	0	0	0	34	0
RF00092	Small nucleolar RNA SNORA63	0	0	0	0	52	0
RF00096	U8 small nucleolar RNA	0	0	0	0	50	0
RF00099	Small nucleolar RNA SNORD22	0	0	0	0	45	0
RF00103	mir-1 microRNA precursor family	0	0	0	0	82	0
RF00104	mir-10 microRNA precursor family	0	0	0	0	98	0
RF00105	Small nucleolar RNA SNORD115	0	0	0	0	28	0
RF00108	Small nucleolar RNA SNORD116	0	0	0	0	31	0
RF00109	Vimentin 3' UTR protein-binding region	0	0	0	0	49	0
RF00129	mir-103/107 microRNA precursor	0	0	0	0	50	0
RF00130	mir-192/215 microRNA precursor	0	0	0	0	42	0
RF00131	mir-30 microRNA precursor	0	0	0	0	46	0
RF00132	Small nucleolar RNA R24	0	14	0	0	1	0
RF00137	Small nucleolar RNA SNORD83	0	0	0	0	45	0
RF00139	Small nucleolar RNA SNORA72	0	0	0	0	37	0
RF00144	mir-199 microRNA precursor	0	0	0	0	50	0
RF00145	Small nucleolar RNA Z105	0	17	0	0	0	0
RF00149	Small nucleolar RNA Z103	0	18	0	0	0	0
RF00150	Small nucleolar RNA SNORD42	0	0	0	0	37	0
RF00154	Small nucleolar RNA SNORD63	0	0	0	0	45	0
RF00156	Small nucleolar RNA SNORA70	0	0	0	0	47	0
RF00158	Small nucleolar RNA SNORD82	0	0	0	0	80	0
RF00159	Small nucleolar RNA Z168/Z174	0	3	0	0	0	0
RF00161	Nanos 3' UTR translation control element	0	0	0	0	17	0
RF00172	ctgf/hcs24 CAESAR	0	0	0	0	39	0
RF00178	mir-24 microRNA precursor family	0	0	0	0	46	0
RF00179	GAIT element	0	0	0	0	18	0
RF00180	Renin stability regulatory element (REN-SRE)	0	0	0	1	34	0
RF00183	G-CSF factor stem-loop destabilising element (SLDE)	0	0	0	0	25	0
RF00184	Potato virus X cis-acting regulatory element	0	0	0	0	2	0
RF00187	Small nucleolar RNA SNORD102	0	0	0	0	31	0
RF00188	Small nucleolar RNA SNORD103/SNORD85	0	0	0	0	42	0
RF00189	Small nucleolar RNA SNORD95	0	0	0	0	36	0
RF00191	Small nucleolar RNA SNORA57	0	0	0	0	42	0
RF00196	Alfalfa mosaic virus RNA 1 5' UTR stem-loop	0	0	0	0	3	0
RF00200	Small nucleolar RNA Z199	0	13	0	0	1	0
RF00202	Small nucleolar RNA R66	0	13	0	0	0	0
RF00204	Small nucleolar RNA R12	0	17	0	0	1	0
RF00207	K10 transport/localisation element (TLS)	0	0	0	0	4	0
RF00208	Small nucleolar RNA R72	0	2	0	0	0	0
RF00216	c-myc internal ribosome entry site (IRES)	0	0	0	0	31	0
RF00217	Small nucleolar RNA SNORD20	0	0	0	0	37	0
RF00222	Bag-1 internal ribosome entry site (IRES)	0	0	0	0	24	0
RF00223	bip internal ribosome entry site (IRES)	0	0	0	0	28	0
RF00224	FGF-2 internal ribosome entry site (IRES)	0	0	0	0	9	0
RF00226	n-myc internal ribosome entry site (IRES)	0	0	0	0	22	0
RF00227	FIE3 (ftz instability element 3') element	0	0	0	0	11	0
RF00231	Small Cajal body specific RNA 13	0	0	0	0	39	0
RF00232	Spi-1 (PU.1) 5' UTR regulatory element	0	0	0	0	20	0
RF00237	mir-9/mir-79 microRNA precursor family	0	0	0	0	87	0
RF00239	mir-124 microRNA precursor family	0	0	0	0	86	0
RF00241	mir-8/mir-141/mir-200 microRNA precursor family	0	0	0	0	70	0
RF00244	mir-26 microRNA precursor family	0	0	0	0	48	0
RF00245	mir-19 microRNA precursor family	0	0	0	0	54	0
RF00246	mir-135 microRNA precursor family	0	0	0	0	50	0
RF00247	mir-160 microRNA precursor family	0	19	0	0	0	0
RF00248	mir-148/mir-152 microRNA precursor family	0	0	0	0	47	0
RF00249	mir-46/mir-47/mir-281 microRNA precursor family	0	0	0	0	9	0
RF00251	mir-219 microRNA precursor family	0	0	0	0	68	0
RF00253	mir-101 microRNA precursor family	0	0	0	0	52	0
RF00255	mir-218 microRNA precursor family	0	0	0	0	51	0
RF00256	mir-196 microRNA precursor family	0	0	0	0	59	0
RF00257	mir-194 microRNA precursor family	0	0	0	0	45	0
RF00258	mir-130 microRNA precursor family	0	0	0	0	43	0
RF00259	Interferon gamma 5' UTR regulatory element	0	0	0	0	60	0
RF00263	Small nucleolar RNA SNORA68	0	0	1	0	41	0
RF00265	Small nucleolar RNA SNORA69	0	0	0	0	37	0
RF00267	Small nucleolar RNA R64/Z200 family	0	13	0	0	0	0
RF00272	Small nucleolar RNA SNORA67	0	0	0	0	33	0
RF00275	Small nucleolar RNA SNORD56	0	0	0	0	34	0
RF00278	Small nucleolar RNA SNORD50	0	0	0	0	36	0
RF00279	Small nucleolar RNA SNORD45	0	0	0	0	36	0
RF00281	Small nucleolar RNA SNORD47	0	0	0	0	41	0
RF00282	Small nucleolar RNA SNORD48	0	0	0	0	33	0
RF00283	small Cajal body-specific RNA 18	0	0	0	0	35	0
RF00285	Z6 small nucleolar RNA	0	0	0	0	18	0
RF00286	Small Cajal body specific RNA 8	0	1	0	0	47	0
RF00288	Z30 small nucleolar RNA	0	0	0	0	42	0
RF00291	Small nucleolar RNA snoR639/H1	0	0	0	0	13	0
RF00292	Small nucleolar RNA TBR5	0	0	0	6	0	0
RF00293	Small nucleolar RNA snoM1	0	0	0	0	8	0
RF00294	Small nucleolar RNA TBR17	0	0	0	6	0	0
RF00295	Small nucleolar RNA TBR7	0	0	0	6	0	0
RF00296	Small nucleolar RNA R16	0	15	0	0	0	0
RF00300	Small nucleolar RNA Z221/R21b	0	13	0	0	0	0
RF00301	Small nucleolar RNA Z256	0	4	0	0	0	0
RF00303	Small nucleolar RNA snoR86	0	13	0	0	0	0
RF00305	Small nucleolar RNA Z248	0	6	0	0	0	0
RF00311	Small nucleolar RNA Z188	0	5	0	0	1	0
RF00312	Small nucleolar RNA Z206	0	4	0	0	0	0
RF00313	Small nucleolar RNA Z173	0	3	0	0	0	0
RF00314	Small nucleolar RNA Z182	0	3	0	0	0	0
RF00315	Small nucleolar RNA J33	0	14	0	0	1	0
RF00317	Small nucleolar RNA Z163/Z177 family	0	3	0	0	0	0
RF00318	Small nucleolar RNA Z175	0	3	0	0	0	0
RF00319	Small nucleolar RNA SNORA23	0	0	0	0	42	0
RF00322	Small nucleolar RNA SNORA31	0	0	0	0	44	0
RF00323	Small nucleolar RNA R79	0	1	0	0	5	0
RF00324	Small nucleolar RNA MBII-202	0	0	0	0	38	0
RF00326	Small nucleolar RNA Z155	0	13	0	0	0	0
RF00329	Small nucleolar RNA Z162	0	7	0	0	0	0
RF00330	Small nucleolar RNA Z43	0	14	1	0	0	0
RF00331	Small nucleolar RNA Z169	0	3	0	0	0	0
RF00332	Small nucleolar RNA Z266	0	14	0	0	0	0
RF00335	Small nucleolar RNA Z13/snr52	0	1	0	1	81	0
RF00336	Small nucleolar RNA J26	0	3	0	0	0	0
RF00341	Small nucleolar RNA Z39	0	0	0	0	37	0
RF00342	Small nucleolar RNA Z40	0	0	0	0	38	0
RF00344	Small nucleolar RNA Z267	0	12	0	0	1	0
RF00348	Small nucleolar RNA snoR9	0	2	0	0	1	0
RF00350	Small nucleolar RNA Z152/R70/R12/	0	16	0	0	1	0
RF00351	Small nucleolar RNA R20	0	2	0	0	0	0
RF00352	Small nucleolar RNA R21	0	5	0	0	0	0
RF00353	Small nucleolar RNA snoR31/Z110/Z27	0	14	0	0	0	0
RF00355	Small nucleolar RNA snoR28	0	9	0	0	1	0
RF00356	Small nucleolar RNA R32/R81/Z41	0	7	0	0	0	0
RF00360	Small nucleolar RNA Z107/R87	0	14	0	0	0	0
RF00361	Small nucleolar RNA Z119	0	4	0	0	0	0
RF00377	Small nucleolar RNA U6-53/MBII-28	0	0	0	0	44	0
RF00381	Antizyme RNA frameshifting stimulation element	0	0	0	0	58	0
RF00387	FGF-1 internal ribosome entry site (IRES)	0	0	0	0	27	0
RF00390	UPSK RNA	0	0	0	0	2	0
RF00397	Small nucleolar RNA SNORA14	0	0	0	0	43	0
RF00398	Small nucleolar RNA SNORA15	0	0	0	0	43	0
RF00399	Small nucleolar RNA SNORA24	0	0	0	0	35	0
RF00402	Small nucleolar RNA SNORA25	0	0	0	0	36	0
RF00403	Small nucleolar RNA SNORA41	0	0	0	0	38	0
RF00404	Small nucleolar RNA SNORA46	0	0	0	0	33	0
RF00406	Small nucleolar RNA SNORA42/SNORA80 family	0	0	0	0	43	0
RF00408	Small nucleolar RNA SNORA1	0	0	0	0	39	0
RF00413	Small nucleolar RNA SNORA19	0	0	0	0	46	0
RF00414	Small nucleolar RNA SNORA22	0	0	0	0	42	0
RF00415	Small nucleolar RNA SNORA30/SNORA37 family	0	0	0	0	40	0
RF00420	Small nucleolar RNA SNORA61	0	0	0	0	34	0
RF00421	Small nucleolar RNA SNORA32	0	0	0	0	40	0
RF00424	Small Cajal body specific RNA 16	0	0	0	0	40	0
RF00427	Small Cajal body specific RNA 23	0	0	0	0	30	0
RF00428	Small nucleolar RNA SNORA38	0	0	0	0	40	0
RF00431	Small nucleolar RNA SNORA55	0	0	0	0	40	0
RF00432	Small nucleolar RNA SNORA51	0	0	0	0	37	0
RF00433	Hsp90 cis-regulatory element	0	0	0	0	10	0
RF00436	UnaL2 LINE 3' element	0	0	0	0	56	0
RF00437	Hairy RNA localisation element (HLE)	0	0	0	0	13	0
RF00438	Small nucleolar RNA SNORA33	0	0	0	0	37	0
RF00439	Small nucleolar RNA SNORD87	0	0	0	0	35	0
RF00440	Small nucleolar RNA SNORD37	0	0	0	0	193	0
RF00441	Small nucleolar RNA Z242	0	3	0	0	0	0
RF00445	mir-399 microRNA precursor family	0	15	0	0	0	0
RF00446	mir-133 microRNA precursor family	0	0	0	0	81	0
RF00447	Voltage-gated potassium-channel Kv1.4 IRES	0	0	0	0	31	0
RF00449	HIF-1 alpha IRES	0	0	0	0	24	0
RF00451	mir-395 microRNA precursor family	0	15	0	0	0	0
RF00452	mir-172 microRNA precursor family	0	14	0	0	0	0
RF00454	p27 cis-regulatory element	0	0	0	0	20	0
RF00457	Mnt IRES	0	0	0	0	26	0
RF00460	U1A polyadenylation inhibition element (PIE)	0	0	0	0	47	0
RF00461	Vascular endothelial growth factor (VEGF) IRES A	0	0	0	0	20	0
RF00462	APC internal ribosome entry site (IRES)	0	0	0	0	25	0
RF00463	Apolipoprotein B (apoB) 5' UTR cis-regulatory element	0	0	0	0	5	0
RF00464	mir-92 microRNA precursor family	0	0	0	0	75	0
RF00474	Small nucleolar RNA snR57	0	0	0	0	30	0
RF00477	Small nucleolar RNA snR66	0	0	0	0	23	0
RF00478	Small Cajal body specific RNA 6	0	0	0	0	42	0
RF00482	Small nucleolar RNA F1/F2/snoR5a	0	8	0	0	0	0
RF00483	Insulin-like growth factor II IRES	0	0	0	0	22	0
RF00484	Connexin-32 internal ribosome entry site (IRES)	0	0	0	0	28	0
RF00486	mir-129 microRNA precursor family	0	0	0	0	41	0
RF00487	Connexin-43 internal ribosome entry site (IRES)	0	0	0	0	41	0
RF00492	small Cajal body-specific RNA 17	0	0	0	0	33	0
RF00493	Small nucleolar RNA U2-30	0	0	0	0	48	0
RF00494	Small nucleolar RNA U2-19	0	0	0	0	45	0
RF00495	Heat shock protein 70 (Hsp70) internal ribosome entry site (IRES)	0	0	0	0	15	0
RF00523	Prion pseudoknot	0	0	0	1	222	0
RF00524	R2 RNA element	0	0	0	0	16	0
RF00526	Small nucleolar RNA Me28S-U3344	0	0	0	0	17	0
RF00528	Small nucleolar RNA Me28S-Gm1083	0	0	0	0	12	0
RF00529	Small nucleolar RNA Me28S-Am2589	0	0	0	0	16	0
RF00531	Small nucleolar RNA Me28S-Gm3113	0	0	0	0	17	0
RF00536	Small nucleolar RNA Me28S-Cm3227	0	0	0	0	16	0
RF00537	Small nucleolar RNA Me28S-Am2634	0	1	0	0	20	0
RF00538	Small nucleolar RNA CD11	0	0	0	0	16	0
RF00539	Small nucleolar RNA Me28S-Cm788	0	0	0	0	12	0
RF00540	Small nucleolar RNA psi18S-1854	0	0	0	0	13	0
RF00541	Small nucleolar RNA psi28S-2876	0	0	0	0	12	0
RF00542	Small nucleolar RNA psi28S-1192	0	0	0	0	12	0
RF00543	Small nucleolar RNA psi18S-1377	0	0	0	0	12	0
RF00546	Small nucleolar RNA psi28S-3316	0	0	0	0	12	0
RF00547	TrkB IRES	0	0	0	0	25	0
RF00549	c-sis internal ribosome entry site (IRES)	0	0	0	0	22	0
RF00551	Bicoid 3'-UTR regulatory element	0	0	0	0	18	0
RF00553	Small Cajal body specific RNA 1	0	0	0	0	42	0
RF00561	Small nucleolar RNA SNORA40	0	0	0	0	35	0
RF00562	Small nucleolar RNA SNORA49	0	0	0	0	34	0
RF00563	Small nucleolar RNA SNORA53	0	0	0	0	44	0
RF00564	Small Cajal body specific RNA 11	0	0	0	0	39	0
RF00567	Small nucleolar RNA SNORD17	0	0	0	0	30	0
RF00572	Small nucleolar RNA SNORD66	0	0	0	0	37	0
RF00573	Small nucleolar RNA SNORD67	0	0	0	0	40	0
RF00574	Small nucleolar RNA SNORD69	0	0	0	0	31	0
RF00576	Small nucleolar RNA SNORD71	0	0	0	0	32	0
RF00577	Small nucleolar RNA SNORD72	0	0	0	0	37	0
RF00578	Small nucleolar RNA SNORD89	0	0	0	0	42	0
RF00579	Small nucleolar RNA SNORD90	0	0	0	0	31	0
RF00580	Small nucleolar RNA SNORD91 family	0	0	0	0	34	0
RF00582	Small Cajal body specific RNA 14	0	0	0	0	42	0
RF00586	Small nucleolar RNA SNORA12	0	0	0	0	33	0
RF00593	Small nucleolar RNA U83B	0	0	0	0	41	0
RF00594	Small nucleolar RNA SNORD86	0	0	0	0	28	0
RF00599	Small nucleolar RNA SNORA77	0	0	0	0	38	0
RF00600	Small nucleolar RNA SNORA79	0	0	0	0	38	0
RF00601	Small Cajal body specific RNA 20	0	0	0	0	29	0
RF00602	Small Cajal body specific RNA 21	0	0	0	0	30	0
RF00603	Small nucleolar RNA SNORD23	0	0	0	0	29	0
RF00606	Small Nucleolar RNA SNORD93	0	0	0	0	34	0
RF00607	Small Nucleolar RNA SNORD98	0	0	0	0	38	0
RF00611	Small Nucleolar RNA SNORD111	0	0	0	0	44	0
RF00612	Small nucleolar RNA SNORD75	0	0	0	0	39	0
RF00613	Small Nucleolar RNA SNORD94	0	0	0	0	43	0
RF00614	Small nucleolar RNA SNORA11	0	0	0	0	32	0
RF00621	Beta-globin co-transcriptional cleavage ribozyme	0	0	0	0	25	0
RF00622	Mammalian CPEB3 ribozyme	0	0	0	0	32	0
RF00626	Gurken localisation signal	0	0	0	0	2	0
RF00635	Human accelerated region 1F	0	0	0	0	25	0
RF00636	ncRNA Repressor of NFAT (nuclear factor of activated T cells)	0	0	0	0	34	0
RF00637	microRNA mir-276	0	0	0	0	23	0
RF00638	microRNA MIR159	0	36	0	0	0	0
RF00640	microRNA MIR167_1	0	18	0	0	0	0
RF00641	microRNA mir-154	0	0	0	0	34	0
RF00642	microRNA mir-23	0	0	0	0	49	0
RF00644	microRNA mir-27	0	0	0	0	50	0
RF00646	microRNA mir-204	0	0	0	0	49	0
RF00647	microRNA MIR164	0	21	0	0	0	0
RF00648	microRNA MIR396	0	17	0	0	0	0
RF00649	microRNA mir-128	0	0	0	0	49	0
RF00650	microRNA mir-153	0	0	0	0	47	0
RF00651	microRNA mir-221	0	0	0	0	49	0
RF00653	microRNA mir-22	0	0	0	0	46	0
RF00656	microRNA mir-205	0	0	0	0	44	0
RF00657	microRNA mir-184	0	0	0	0	65	0
RF00658	microRNA mir-21	0	0	0	0	46	0
RF00659	microRNA mir-365	0	0	0	0	44	0
RF00660	microRNA mir-214	0	0	1	0	45	0
RF00661	microRNA mir-31	0	0	0	0	79	0
RF00662	microRNA mir-132	0	0	0	0	30	0
RF00664	microRNA mir-223	0	0	0	0	43	0
RF00666	microRNA mir-32	0	0	0	0	39	0
RF00667	microRNA mir-33	0	0	0	0	68	0
RF00669	microRNA mir-96	0	0	0	0	45	0
RF00670	microRNA mir-105	0	0	0	0	32	0
RF00671	microRNA mir-138	0	0	0	0	44	0
RF00673	microRNA mir-217	0	0	0	0	44	0
RF00674	microRNA mir-187	0	0	0	0	36	0
RF00675	microRNA mir-145	0	0	0	0	39	0
RF00676	microRNA mir-127	0	0	0	0	30	0
RF00677	microRNA MIR168	0	26	0	0	0	0
RF00678	microRNA mir-140	0	0	0	0	38	0
RF00679	microRNA mir-210	0	0	0	0	49	0
RF00680	microRNA mir-224	0	0	0	0	30	0
RF00681	microRNA mir-198	0	0	0	0	14	0
RF00682	microRNA mir-144	0	0	0	0	42	0
RF00683	microRNA mir-143	0	0	0	0	36	0
RF00684	mir-122 microRNA precursor	0	0	0	0	42	0
RF00686	microRNA mir-338	0	0	0	0	33	0
RF00687	microRNA mir-136	0	0	0	0	26	0
RF00688	microRNA MIR394	0	13	0	0	0	0
RF00689	microRNA MIR390	0	11	0	0	0	0
RF00690	microRNA MIR408	0	11	0	0	0	0
RF00691	microRNA mir-146	0	0	0	0	43	0
RF00693	microRNA mir-147	0	0	0	0	48	0
RF00695	microRNA MIR398	0	15	0	0	0	0
RF00696	microRNA mir-203	0	0	0	0	26	0
RF00697	microRNA mir-186	0	0	0	0	38	0
RF00698	microRNA mir-489	0	0	0	0	34	0
RF00699	microRNA mir-134	0	0	0	0	27	0
RF00700	microRNA mir-375	0	0	0	0	33	0
RF00701	microRNA mir-126	0	0	0	0	38	0
RF00703	microRNA mir-139	0	0	0	0	34	0
RF00704	microRNA MIR397	0	13	0	0	1	0
RF00705	microRNA mir-202	0	0	0	0	29	0
RF00707	microRNA mir-197	0	0	0	0	28	0
RF00708	microRNA mir-450	0	0	0	0	28	0
RF00709	microRNA mir-455	0	0	0	0	35	0
RF00710	microRNA mir-44	0	0	0	0	6	0
RF00712	microRNA mir-460	0	0	0	0	12	0
RF00713	microRNA mir-239	0	0	0	0	5	0
RF00714	microRNA MIR535	0	6	0	0	0	0
RF00715	microRNA mir-383	0	0	0	0	30	0
RF00717	microRNA mir-315	0	1	0	0	23	0
RF00718	microRNA mir-431	0	0	0	0	24	0
RF00719	microRNA mir-326	0	0	0	0	23	0
RF00720	microRNA mir-317	0	0	0	0	24	0
RF00721	microRNA MIR475	0	2	0	0	0	0
RF00722	microRNA mir-451	0	0	0	0	38	0
RF00723	microRNA mir-448	0	0	0	0	28	0
RF00724	microRNA mir-282	0	0	0	0	21	0
RF00725	microRNA mir-iab-4	0	0	0	0	23	0
RF00726	microRNA mir-87	0	0	0	0	28	0
RF00729	microRNA mir-278	0	0	0	0	22	0
RF00730	microRNA mir-277	0	0	0	0	25	0
RF00731	microRNA mir-155	0	0	0	0	40	0
RF00732	microRNA mir-305	0	0	0	0	23	0
RF00733	microRNA mir-296	0	0	0	0	25	0
RF00734	microRNA mir-52	0	0	0	0	4	0
RF00735	microRNA mir-367	0	0	0	0	35	0
RF00736	microRNA mir-320	0	0	0	0	28	0
RF00737	microRNA mir-322	0	0	0	0	24	0
RF00740	microRNA mir-370	0	0	0	0	21	0
RF00741	microRNA mir-378	0	0	0	0	22	0
RF00742	microRNA MIR162_2	0	12	0	0	0	0
RF00743	microRNA mir-308	0	0	0	0	17	0
RF00744	microRNA mir-361	0	0	0	0	27	0
RF00745	microRNA mir-499	0	0	0	0	39	0
RF00746	microRNA mir-454	0	0	0	0	29	0
RF00748	microRNA mir-433	0	0	0	0	23	0
RF00749	microRNA mir-208	0	0	0	0	39	0
RF00750	microRNA mir-458	0	0	0	0	9	0
RF00751	microRNA mir-12	0	0	0	0	16	0
RF00752	microRNA mir-14	0	0	0	0	17	0
RF00753	microRNA mir-503	0	0	0	0	24	0
RF00755	microRNA mir-542	0	0	0	0	24	0
RF00756	microRNA mir-299	0	1	0	0	28	0
RF00757	microRNA mir-275	0	0	0	0	24	0
RF00758	microRNA mir-346	0	0	0	0	27	0
RF00760	microRNA mir-342	0	0	0	0	23	0
RF00761	microRNA mir-340	0	0	0	0	35	0
RF00762	microRNA mir-412	0	0	0	0	25	0
RF00763	microRNA mir-339	0	0	0	0	25	0
RF00764	microRNA mir-191	0	0	0	0	29	0
RF00765	microRNA mir-337	0	0	0	0	18	0
RF00766	microRNA mir-335	0	0	0	0	24	0
RF00767	microRNA mir-150	0	0	0	0	30	0
RF00768	microRNA MIR405	0	2	0	0	0	0
RF00769	microRNA mir-331	0	0	0	0	28	0
RF00770	microRNA mir-330	0	0	0	0	23	0
RF00771	microRNA mir-185	0	0	0	0	25	0
RF00772	microRNA mir-328	0	0	0	0	26	0
RF00773	microRNA mir-298	0	0	0	0	10	0
RF00774	microRNA mir-360	0	0	0	0	5	0
RF00775	microRNA mir-432	0	0	0	0	27	0
RF00776	microRNA mir-540	0	0	0	0	9	0
RF00777	microRNA mir-541	0	0	0	0	27	0
RF00778	microRNA MIR473	0	6	0	0	0	0
RF00780	microRNA MIR477	0	5	0	0	0	0
RF00781	microRNA mir-505	0	0	0	0	27	0
RF00783	microRNA mir-484	0	0	0	0	28	0
RF00784	microRNA mir-486	0	0	0	0	23	0
RF00785	microRNA mir-90	0	0	0	0	5	0
RF00786	microRNA mir-289	0	0	0	0	11	0
RF00787	microRNA mir-288	0	0	0	0	12	0
RF00788	microRNA mir-287	0	0	0	0	12	0
RF00789	microRNA mir-286	0	0	0	0	17	0
RF00790	microRNA mir-358	0	0	0	0	3	0
RF00791	microRNA mir-357	0	0	0	0	4	0
RF00792	microRNA mir-490	0	0	0	0	36	0
RF00793	microRNA mir-497	0	0	0	0	27	0
RF00795	microRNA mir-43	0	0	0	0	5	0
RF00796	microRNA mir-48	0	0	0	0	5	0
RF00797	microRNA mir-355	0	0	0	0	5	0
RF00798	microRNA mir-49	0	0	0	0	5	0
RF00799	microRNA mir-354	0	0	0	0	5	0
RF00800	microRNA mir-353	0	0	0	0	4	0
RF00801	microRNA mir-280	0	0	0	0	12	0
RF00802	microRNA mir-207	0	0	0	0	19	0
RF00803	microRNA mir-425	0	0	0	0	32	0
RF00804	microRNA mir-240	0	0	0	0	4	0
RF00805	microRNA mir-351	0	0	0	0	2	0
RF00806	microRNA mir-350	0	0	0	0	25	0
RF00807	microRNA mir-314	0	0	0	0	12	0
RF00808	microRNA mir-86	0	0	0	0	10	0
RF00809	microRNA mir-241	0	0	0	0	5	0
RF00810	microRNA mir-85	0	0	0	0	5	0
RF00811	microRNA mir-84	0	0	0	0	5	0
RF00812	microRNA mir-83	0	0	0	0	5	0
RF00814	microRNA mir-316	0	0	0	0	14	0
RF00815	microRNA mir-244	0	0	0	0	5	0
RF00816	microRNA mir-245	0	0	0	0	33	0
RF00817	microRNA mir-80	0	0	0	0	5	0
RF00819	microRNA mir-246	0	0	0	0	4	0
RF00820	microRNA mir-248	0	0	0	0	5	0
RF00821	microRNA mir-249	0	0	0	0	5	0
RF00822	microRNA mir-274	0	0	0	0	13	0
RF00823	microRNA lsy-6	0	0	0	0	5	0
RF00825	microRNA mir-344	0	0	0	0	2	0
RF00826	microRNA mir-55	0	0	0	0	5	0
RF00827	microRNA mir-77	0	0	0	0	5	0
RF00828	microRNA mir-75	0	0	0	0	5	0
RF00829	microRNA mir-149	0	0	0	0	16	0
RF00832	microRNA mir-71	0	0	0	0	23	0
RF00833	microRNA mir-70	0	0	0	0	4	0
RF00834	microRNA mir-268	0	0	0	0	5	0
RF00835	microRNA mir-58	0	0	0	0	5	0
RF00836	microRNA mir-250	0	0	0	0	5	0
RF00837	microRNA mir-251	0	0	0	0	5	0
RF00838	microRNA mir-252	0	0	0	0	10	0
RF00839	microRNA mir-452	0	0	0	0	26	0
RF00840	microRNA mir-374	0	0	0	0	28	0
RF00841	microRNA mir-384	0	0	0	0	31	0
RF00842	microRNA MIR403	0	6	0	0	0	0
RF00844	microRNA mir-67	0	0	0	0	30	0
RF00846	microRNA mir-64	0	0	0	0	3	0
RF00847	microRNA mir-62	0	0	0	0	5	0
RF00848	microRNA mir-61	0	0	0	0	5	0
RF00849	microRNA mir-60	0	0	0	0	5	0
RF00850	microRNA mir-259	0	0	0	0	5	0
RF00851	microRNA mir-230	0	0	0	0	5	0
RF00852	microRNA mir-231	0	0	0	0	6	0
RF00853	microRNA mir-304	0	0	0	0	11	0
RF00854	microRNA mir-5	0	0	0	0	12	0
RF00855	microRNA mir-254	0	0	0	0	5	0
RF00856	microRNA mir-232	0	0	0	0	4	0
RF00857	microRNA mir-233	0	0	0	0	5	0
RF00858	microRNA mir-306	0	0	0	0	12	0
RF00861	microRNA mir-488	0	0	0	0	26	0
RF00862	microRNA mir-491	0	0	0	0	28	0
RF00870	microRNA mir-423	0	0	0	0	27	0
RF00871	microRNA mir-689	0	0	0	0	32	0
RF00872	microRNA mir-652	0	0	0	0	29	0
RF00873	microRNA mir-550	0	0	0	0	7	0
RF00875	microRNA mir-692	0	1	0	0	45	0
RF00876	microRNA mir-684	0	0	0	0	52	0
RF00877	microRNA mir-592	0	0	0	0	32	0
RF00878	microRNA mir-456	0	0	0	0	8	0
RF00879	microRNA mir-615	0	0	0	0	24	0
RF00883	microRNA MIR820	0	3	0	0	1	0
RF00884	microRNA MIR815	0	4	0	0	0	0
RF00886	microRNA MIR807	0	4	0	0	1	0
RF00887	microRNA mir-802	0	0	0	0	28	0
RF00888	microRNA mir-770	0	0	0	0	11	0
RF00890	microRNA mir-668	0	0	0	0	23	0
RF00891	microRNA mir-671	0	0	0	0	29	0
RF00892	microRNA mir-551	0	0	0	0	39	0
RF00893	microRNA MIR854	0	2	0	0	1	0
RF00894	microRNA mir-790	0	0	0	0	5	0
RF00895	microRNA mir-786	0	0	0	0	2	0
RF00896	microRNA mir-787	0	0	0	0	3	0
RF00897	microRNA mir-675	0	0	0	0	20	0
RF00898	microRNA mir-242	0	0	0	0	5	0
RF00899	microRNA mir-235	0	0	0	0	5	0
RF00900	microRNA mir-255	0	0	0	0	4	0
RF00902	microRNA mir-791	0	0	0	0	5	0
RF00903	microRNA mir-359	0	0	0	0	5	0
RF00904	microRNA mir-392	0	0	0	0	3	0
RF00905	microRNA mir-789	0	0	0	0	4	0
RF00906	microRNA MIR1122	0	65	0	0	1	0
RF00907	microRNA mir-941	0	0	0	0	11	0
RF00908	microRNA MIR529	0	3	0	0	0	0
RF00909	microRNA mir-883	0	0	0	0	2	0
RF00910	microRNA mir-873	0	0	0	0	30	0
RF00911	microRNA mir-672	0	0	0	0	21	0
RF00912	microRNA mir-877	0	0	0	0	23	0
RF00914	microRNA mir-674	0	0	0	0	2	0
RF00915	microRNA mir-760	0	0	0	0	18	0
RF00918	microRNA mir-872	0	0	0	0	18	0
RF00919	microRNA mir-874	0	0	0	0	28	0
RF00921	microRNA mir-665	0	0	0	0	18	0
RF00922	microRNA mir-673	0	0	0	0	2	0
RF00927	microRNA mir-582	0	0	0	0	27	0
RF00928	microRNA mir-590	0	0	0	0	33	0
RF00929	microRNA mir-574	0	0	0	0	11	0
RF00931	microRNA mir-879	0	0	0	0	3	0
RF00932	microRNA mir-471	0	0	0	0	2	0
RF00933	microRNA mir-875	0	0	0	0	32	0
RF00934	microRNA mir-463	0	0	0	0	3	0
RF00935	microRNA mir-876	0	0	0	0	31	0
RF00936	microRNA mir-744	0	0	0	0	28	0
RF00937	microRNA mir-653	0	0	0	0	28	0
RF00939	microRNA mir-504	0	0	0	0	26	0
RF00940	microRNA mir-327	0	0	0	0	2	0
RF00941	microRNA mir-434	0	0	0	0	8	0
RF00942	microRNA mir-1224	0	0	0	0	27	0
RF00943	microRNA MIR824	0	2	0	0	0	0
RF00945	microRNA mir-1226	0	0	0	0	13	0
RF00946	microRNA mir-1225	0	0	0	0	18	0
RF00947	microRNA mir-929	0	0	0	0	23	0
RF00949	microRNA mir-983	0	0	0	0	4	0
RF00950	microRNA mir-927	0	0	0	0	22	0
RF00951	microRNA mir-1302	0	0	0	0	52	0
RF00952	microRNA mir-650	0	0	0	0	31	0
RF00953	microRNA mir-1497	0	0	0	0	2	0
RF00954	microRNA MIR1446	0	5	0	0	0	0
RF00956	microRNA MIR1444	0	3	0	0	0	0
RF00957	microRNA mir-663	0	0	1	0	22	0
RF00958	microRNA mir-498	0	0	0	0	16	0
RF00959	microRNA mir-612	0	0	0	0	13	0
RF00960	microRNA mir-661	0	0	0	0	8	0
RF00961	microRNA mir-581	0	0	0	0	5	0
RF00962	microRNA mir-586	0	0	0	0	6	0
RF00963	microRNA mir-642	0	0	0	0	4	0
RF00964	microRNA mir-938	0	0	0	0	5	0
RF00965	microRNA mir-549	0	0	0	0	4	0
RF00966	microRNA mir-676	0	0	0	0	24	0
RF00967	microRNA mir-281	0	0	0	0	4	0
RF00968	microRNA mir-626	0	0	0	0	18	0
RF00969	microRNA mir-556	0	0	0	0	6	0
RF00970	microRNA mir-648	0	0	0	0	6	0
RF00972	microRNA mir-651	0	0	0	0	13	0
RF00973	microRNA mir-597	0	0	0	0	14	0
RF00974	microRNA mir-607	0	0	0	0	6	0
RF00976	microRNA mir-583	0	0	0	0	4	0
RF00977	microRNA mir-600	0	0	0	0	9	0
RF00978	microRNA mir-638	0	0	0	0	18	0
RF00980	microRNA mir-643	0	0	0	0	5	0
RF00981	microRNA mir-939	0	0	0	0	6	0
RF00982	microRNA mir-200	0	0	0	0	2	0
RF00983	microRNA mir-662	0	0	0	0	25	0
RF00984	microRNA mir-576	0	0	0	0	8	0
RF00985	microRNA mir-640	0	0	0	0	17	0
RF00986	microRNA mir-920	0	0	0	0	13	0
RF00987	microRNA mir-589	0	0	0	0	10	0
RF00988	microRNA mir-657	0	0	0	0	5	0
RF00989	microRNA mir-492	0	0	0	0	72	0
RF00990	microRNA mir-552	0	0	0	0	7	0
RF00991	microRNA mir-599	0	0	0	0	30	0
RF00992	microRNA mir-593	0	0	0	0	9	0
RF00993	microRNA mir-1473	0	0	0	0	2	0
RF00994	microRNA mir-1255	0	0	1	0	47	0
RF00995	microRNA mir-616	0	0	0	0	6	0
RF00996	microRNA mir-631	0	0	0	0	17	0
RF00997	microRNA mir-942	0	0	0	0	5	0
RF00998	microRNA mir-562	0	0	0	0	37	0
RF00999	microRNA mir-924	0	0	0	0	11	0
RF01000	microRNA mir-580	0	0	0	0	5	0
RF01001	microRNA mir-609	0	0	0	0	5	0
RF01002	microRNA mir-936	0	0	0	0	20	0
RF01003	microRNA mir-563	0	0	0	0	18	0
RF01004	microRNA mir-557	0	0	0	0	9	0
RF01006	microRNA mir-601	0	0	0	0	10	0
RF01007	microRNA mir-624	0	0	0	0	6	0
RF01008	microRNA mir-636	0	0	0	0	9	0
RF01010	microRNA mir-632	0	0	0	0	27	0
RF01011	microRNA mir-605	0	0	0	0	4	0
RF01012	microRNA mir-628	0	0	0	0	27	0
RF01013	microRNA mir-577	0	0	0	0	5	0
RF01014	microRNA mir-1306	0	0	0	0	41	0
RF01015	microRNA mir-885	0	0	0	0	21	0
RF01016	microRNA mir-584	0	0	0	0	31	0
RF01017	microRNA mir-625	0	0	0	0	3	0
RF01018	microRNA mir-569	0	0	0	0	30	0
RF01019	microRNA mir-922	0	0	0	0	25	0
RF01020	microRNA mir-572	0	0	0	0	10	0
RF01021	microRNA mir-558	0	0	0	0	7	0
RF01022	microRNA mir-611	0	0	0	0	22	0
RF01023	microRNA mir-940	0	0	0	0	14	0
RF01024	microRNA mir-944	0	0	1	0	5	0
RF01025	microRNA mir-934	0	0	0	0	5	0
RF01026	microRNA MIR828	0	8	0	0	0	0
RF01027	microRNA mir-765	0	0	0	0	7	0
RF01028	microRNA mir-633	0	0	0	0	28	0
RF01029	microRNA mir-649	0	1	0	0	27	0
RF01030	microRNA mir-422	0	0	0	0	12	0
RF01031	microRNA mir-639	0	0	0	0	15	0
RF01032	microRNA mir-554	0	0	0	0	21	0
RF01033	microRNA mir-767	0	0	0	0	21	0
RF01034	microRNA mir-618	0	0	0	0	13	0
RF01035	microRNA mir-887	0	0	0	0	10	0
RF01036	microRNA mir-567	0	0	0	0	17	0
RF01037	microRNA mir-644	0	0	0	0	24	0
RF01038	microRNA mir-1307	0	0	0	0	18	0
RF01039	microRNA mir-937	0	0	0	0	17	0
RF01040	microRNA mir-573	0	0	0	0	9	0
RF01041	microRNA mir-604	0	0	0	0	5	0
RF01042	microRNA mir-891	0	0	0	0	11	0
RF01044	microRNA mir-345	0	0	0	0	25	0
RF01045	microRNA mir-544	0	1	0	0	46	0
RF01046	Wingless localisation element 3 (WLE3)	0	0	0	0	22	0
RF01058	microRNA MIR806	0	14	0	0	0	0
RF01062	microRNA MIR812	0	17	0	1	0	0
RF01063	microRNA mir-324	0	0	0	0	47	0
RF01064	microRNA mir-253	0	0	0	0	5	0
RF01090	Edr gene ribosomal frameshift signal	0	0	0	0	26	0
RF01093	Ma3 gene ribosomal frameshift signal	0	0	0	0	26	0
RF01108	Pseudoknot of upstream pseudoknot domain (UPD) of the 3'UTR	0	0	0	0	2	0
RF01110	Pseudoknot of upstream pseudoknot domain (UPD) of the 3'UTR	0	0	0	0	2	0
RF01113	Pseudoknot of upstream pseudoknot domain (UPD) of the 3'UTR	0	0	0	0	3	0
RF01117	Ciona microRNA mir-92	0	0	0	0	2	0
RF01151	Small nucleolar RNA U82P	0	0	0	0	29	0
RF01153	Small nucleolar RNA sn3060	0	0	0	0	5	0
RF01154	Small nucleolar RNA U43C	0	0	0	0	4	0
RF01156	Small nucleolar RNA SNORD123	0	0	0	0	34	0
RF01157	Small nucleolar RNA sn1185	0	0	0	0	5	0
RF01158	Small nucleolar RNA SNORD108	0	0	0	0	9	0
RF01160	Small nucleolar RNA sn2841	0	0	0	0	5	0
RF01161	Small nucleolar RNA SNORD5	0	0	0	0	37	0
RF01162	Small nucleolar RNA sn668	0	0	0	0	5	0
RF01164	Small nucleolar RNA SNORD107	0	0	0	0	26	0
RF01165	Small nucleolar RNA sn2317	0	0	0	0	5	0
RF01166	Small nucleolar RNA sn3071	0	0	0	0	6	0
RF01167	Small nucleolar RNA sn2429	0	0	0	0	5	0
RF01168	Small nucleolar RNA SNORD126	0	0	0	0	28	0
RF01172	Small nucleolar RNA sn2343	0	0	0	0	5	0
RF01174	Small nucleolar RNA U43	0	0	0	0	12	0
RF01175	Small nucleolar RNA U83	0	0	0	0	15	0
RF01179	Small nucleolar RNA U83	0	11	0	0	0	0
RF01180	Small nucleolar RNA snoR110	0	2	0	0	0	0
RF01182	Small nucleolar RNA SNORD11	0	0	0	0	37	0
RF01184	Small nucleolar RNA snR79	0	0	0	0	60	0
RF01186	Small nucleolar RNA SNORD127	0	0	0	0	31	0
RF01187	Small nucleolar RNA U83C	0	0	0	0	5	0
RF01189	Small nucleolar RNA sn1502	0	0	0	0	5	0
RF01191	Small nucleolar RNA SNORD121A	0	0	0	0	38	0
RF01192	Small nucleolar RNA SNORD11B	0	1	0	0	42	0
RF01193	Small nucleolar RNA snoR20a	0	12	0	0	0	0
RF01195	Small nucleolar RNA snR52	0	0	0	0	19	0
RF01196	Small nucleolar RNA Z30a	0	0	0	0	13	0
RF01202	Small nucleolar RNA sn2991	0	0	0	0	5	0
RF01206	Small nucleolar RNA snoR109	0	7	0	0	0	0
RF01208	Small nucleolar RNA snoR99	0	12	0	0	0	0
RF01211	Small nucleolar RNA SNORD124	0	0	0	0	29	0
RF01212	Small nucleolar RNA sn2524	0	0	0	0	6	0
RF01213	Small nucleolar RNA snoR103	0	14	0	0	0	0
RF01215	Small nucleolar RNA snoR97	0	11	0	0	0	0
RF01219	Small nucleolar RNA snoR100	0	14	0	0	0	0
RF01220	Small nucleolar RNA snoR104	0	13	0	0	0	0
RF01221	Small nucleolar RNA U6-47	0	0	0	0	5	0
RF01222	Small nucleolar RNA sn2417	0	0	0	0	5	0
RF01225	Small nucleolar RNA ACA64	0	0	0	0	42	0
RF01227	Small nucleolar RNA snoR83	0	12	0	0	0	0
RF01228	Small nucleolar RNA snoR111	0	9	0	0	0	0
RF01229	Small nucleolar RNA SNORA84	0	0	0	0	39	0
RF01230	Small nucleolar RNA snoR77	0	11	0	0	0	0
RF01231	Small nucleolar RNA snoR74	0	14	0	0	1	0
RF01232	Small nucleolar RNA U40	0	0	0	0	26	0
RF01233	Small nucleolar RNA U109	0	0	0	0	41	0
RF01234	Small nucleolar RNA SNORA47	0	0	0	0	34	0
RF01236	Small nucleolar RNA U19	0	9	0	0	0	0
RF01241	Small nucleolar RNA SNORA81	0	0	0	0	47	0
RF01244	Small nucleolar RNA snR4	0	0	0	0	22	0
RF01247	Small nucleolar RNA snR32	0	0	0	0	37	0
RF01266	Small nucleolar RNA snR45	0	0	0	0	18	0
RF01268	Small nucleolar RNA U2-25	0	0	0	0	33	0
RF01270	Small nucleolar RNA snR84	0	0	0	0	12	0
RF01284	Small nucleolar RNA snoR8a	0	12	0	0	0	0
RF01286	Small nucleolar RNA snoR26	0	10	0	0	1	0
RF01290	Small nucleolar RNA U6-77	0	0	0	0	44	0
RF01291	Small nucleolar RNA U97	0	0	0	0	39	0
RF01293	Small nucleolar RNA ACA59	0	0	0	0	18	0
RF01295	Small nucleolar RNA U90	0	0	0	0	32	0
RF01298	Small nucleolar RNA U25	0	1	0	0	2	0
RF01301	Small nucleolar RNA snoR4a	0	1	0	0	2	0
RF01314	microRNA mir-1227	0	0	0	0	7	0
RF01339	CRISPR RNA direct repeat element	0	1	0	0	6	0
RF01360	CRISPR RNA direct repeat element	0	0	0	0	2	0
RF01368	CRISPR RNA direct repeat element	0	0	0	0	2	0
RF01383	GRIK4 3 prime UTR element	0	0	0	0	10	0
RF01420	Small nucleolar RNA snoR113	0	11	0	0	0	0
RF01421	small nucleolar RNA snoR114	0	12	0	0	0	0
RF01422	small nucleolar RNA snoR116	0	6	0	0	0	0
RF01423	small nucleolar RNA snoR117	0	10	0	0	0	0
RF01425	small nucleolar RNA snoR121	0	3	0	0	0	0
RF01426	small nucleolar RNA snoR126	0	8	0	0	0	0
RF01427	small nucleolar RNA snoR127	0	8	0	0	0	0
RF01428	small nucleolar RNA snoR128	0	7	0	0	0	0
RF01429	small nucleolar RNA snoR130	0	5	0	0	0	0
RF01430	small nucleolar RNA snoR134	0	15	0	0	0	0
RF01431	small nucleolar RNA snoR135	0	15	0	0	0	0
RF01432	small nucleolar RNA snoR143	0	11	0	0	0	0
RF01433	small nucleolar RNA snoR137	0	13	0	0	0	0
RF01442	small nucleolar RNA snR90	0	0	0	0	3	0
RF01443	small nucleolar RNA snR91	0	0	0	0	2	0
RF01444	small nucleolar RNA snR92	0	0	0	0	2	0
RF01445	small nucleolar RNA snR94	0	0	0	0	3	0
RF01446	small nucleolar RNA snR95	0	0	0	0	2	0
RF01448	small nucleolar RNA snR93	0	0	0	0	2	0
RF01449	small nucleolar RNA snR100	0	0	0	0	3	0
RF01452	small nucleolar RNA snR99	0	0	0	0	3	0
RF01455	Stem loopII regulatory element in POLB	0	0	0	0	33	0
Rfam acc	Description	Amoebozoa	Archaeplastida	Chromalveolata	Excavata	Ophistokonta	Rhizaria
RF00316	Small nucleolar RNA R43	0	1	0	0	0	0
RF00652	microRNA MIR478	0	1	0	0	0	0
RF00739	microRNA MIR476	0	1	0	0	1	0
RF00779	microRNA MIR474	0	1	0	0	0	0
RF00845	microRNA MIR158	0	1	0	0	1	0
RF00901	microRNA MIR845_1	0	1	0	0	0	0
RF00925	microRNA MIR1027	0	1	0	0	0	0
RF00926	microRNA MIR1151	0	1	0	0	0	0
RF00955	microRNA mir-1829	0	0	0	0	1	0
RF00975	microRNA MIR845_2	0	1	0	0	0	0
RF01043	microRNA MIR1023	0	1	0	0	0	0
RF01447	small nucleolar RNA snR98	0	0	0	0	1	0
RF01450	small nucleolar RNA snR96	0	0	0	0	1	0
RF01451	small nucleolar RNA snR97	0	0	0	0	1	0

## Sheet: Bacteria
Distribution of bacterial Rfams
Rfam acc	Description	Proteobacteria	Actinobacteria	Firmicutes	Bacteroidetes	Chlamydiae	Chlorobi	Chloroflexi	Cyanobacteria	Acidobacteria	Fusobacteria	Nitrospirae	Planctomycetes	Spirochaetes	Tenericutes	Thermotogae
RF00557	Ribosomal protein L10 leader	0	1	394	1	0	0	7	27	0	13	0	0	0	6	0
RF00230	T-box leader	10	23	471	2	0	0	12	0	0	1	0	0	0	6	0
RF00379	ydaO/yuaA leader	6	102	165	0	0	0	1	19	1	3	0	0	0	0	0
RF00167	Purine riboswitch	25	1	380	3	0	0	0	0	0	8	0	0	2	1	2
CL00012	SAM clan	32	110	295	31	0	12	8	3	2	15	0	3	0	0	1
RF00380	ykoK leader	51	48	239	0	0	0	4	0	0	4	0	0	0	1	0
RF00168	Lysine riboswitch	175	3	321	2	0	0	0	0	0	14	0	0	0	2	5
RF00080	yybP-ykoY leader	251	86	309	0	0	0	0	1	0	0	0	0	0	0	0
RF00442	ykkC-yxkD leader	82	8	80	0	0	0	0	13	0	1	0	0	0	0	0
RF00050	FMN riboswitch (RFN element)	517	98	457	5	0	3	8	0	0	15	0	0	2	4	10
RF00504	Glycine riboswitch	396	108	328	1	0	0	2	0	0	11	0	0	0	1	0
RF00174	Cobalamin riboswitch	594	92	271	67	1	12	10	41	3	10	1	5	5	2	11
RF00013	6S / SsrS RNA	652	1	360	0	0	0	4	56	2	0	3	0	0	0	0
RF01055	Moco (molybdenum cofactor) riboswitch	266	0	33	1	0	0	0	0	1	0	0	0	0	0	2
RF01086	Long range pseudoknot	700	11	39	0	0	0	3	6	0	0	0	0	0	0	0
RF00234	glmS glucosamine-6-phosphate activated ribozyme	0	2	296	0	0	0	3	0	0	9	0	0	0	1	0
RF00515	PyrR binding site	1	66	310	0	0	0	1	0	0	7	0	0	0	0	0
RF00039	DicF RNA	50	0	5	0	0	0	0	0	0	0	0	0	0	0	0
RF00382	DnaX ribosomal frameshifting element	134	0	2	0	0	0	0	0	0	0	0	0	0	0	0
RF00391	RtT RNA	161	0	1	0	0	3	0	0	0	0	0	0	0	0	0
RF00522	PreQ1 riboswitch	52	1	230	0	0	0	0	0	0	0	0	0	0	0	0
RF00559	Ribosomal protein L21 leader	0	0	280	0	0	0	0	0	0	0	0	0	0	16	0
RF01068	mini-ykkC RNA motif	319	3	1	0	0	0	0	1	0	0	0	1	0	0	0
RF01323	CRISPR RNA direct repeat element	2	0	0	0	0	0	4	0	0	0	0	0	0	0	0
RF01343	CRISPR RNA direct repeat element	0	0	0	0	0	0	0	3	0	0	0	0	2	0	0
RF01356	CRISPR RNA direct repeat element	1	0	0	0	0	0	2	3	0	0	0	0	0	0	0
RF01405	STnc490k Hfq binding RNA	84	0	10	1	0	0	0	0	0	0	0	0	0	0	0
CL00011	Glm clan	148	0	0	0	0	0	0	0	0	0	0	0	0	0	0
CL00016	FinP-traJ clan	20	0	0	0	0	0	0	0	0	0	0	0	0	0	0
RF00014	DsrA RNA	95	0	0	0	0	0	0	0	0	0	0	0	0	0	0
RF00018	CsrB/RsmB RNA family	219	0	0	0	0	0	0	0	0	0	0	0	0	0	0
RF00021	Spot 42 RNA	215	0	0	0	0	0	0	0	0	0	0	0	0	0	0
RF00022	GcvB RNA	214	0	0	0	0	0	0	0	0	0	0	0	0	0	0
RF00033	MicF RNA	135	0	0	0	0	0	0	0	0	0	0	0	0	0	0
RF00034	RprA RNA	145	0	0	0	0	0	0	0	0	0	0	0	0	0	0
RF00035	OxyS RNA	102	0	0	0	0	0	0	0	0	0	0	0	0	0	0
RF00038	PrfA thermoregulator UTR	0	0	28	0	0	0	0	0	0	0	0	0	0	0	0
RF00040	RNase E 5' UTR element	149	0	0	0	0	0	0	0	0	0	0	0	0	0	0
RF00042	CopA-like RNA	78	0	0	0	0	0	0	0	0	0	0	0	0	0	0
RF00043	R1162-like plasmid antisense RNA	8	0	0	0	1	0	0	0	0	0	0	0	0	0	0
RF00057	RyhB RNA	196	0	0	0	0	0	0	0	0	0	0	0	0	0	0
RF00077	SraB RNA	97	0	0	0	0	0	0	0	0	0	0	0	0	0	0
RF00078	SraD RNA	149	1	1	0	0	0	0	0	0	0	0	0	0	0	0
RF00079	SraE_OmrA_OmrB family RNA	139	0	0	0	0	0	0	0	0	0	0	0	0	0	0
RF00081	SraH RNA	146	0	0	0	0	0	0	0	0	0	0	0	0	0	0
RF00082	SraG RNA	151	0	0	0	0	0	0	0	0	0	0	0	0	0	0
RF00084	CsrC RNA family	106	0	0	0	0	0	0	0	0	0	0	0	0	0	0
RF00101	SraC/RyeA RNA	168	0	0	0	0	0	0	0	0	0	0	0	0	0	0
RF00110	RybB RNA	145	0	0	0	0	0	0	0	0	0	0	0	0	0	0
RF00111	RyeB RNA	217	0	0	0	0	0	0	0	0	0	0	0	0	0	0
RF00112	CyaR/Rye RNA	148	0	0	0	0	0	0	0	0	0	0	0	0	0	0
RF00113	QUAD RNA	104	0	1	0	0	0	0	0	0	0	0	0	0	0	0
RF00114	Ribosomal S15 leader	338	0	1	0	0	0	0	0	0	0	0	0	0	0	0
RF00115	IS061 RNA	61	0	0	0	0	0	0	0	0	0	0	0	0	0	0
RF00116	C0465 RNA	53	0	0	0	0	0	0	0	0	0	0	0	0	0	0
RF00117	C0719 RNA	36	0	0	0	0	0	0	0	0	0	0	0	0	0	0
RF00118	rydB RNA	99	0	0	0	0	0	0	0	0	0	0	0	0	0	0
RF00119	C0299 RNA	52	0	0	0	0	0	0	0	0	0	0	0	0	0	0
RF00120	C0343 RNA	104	0	1	0	0	0	0	0	0	0	0	0	0	0	0
RF00121	MicC RNA	103	0	1	0	0	0	0	0	0	0	0	0	0	0	0
RF00122	GadY	58	0	0	0	0	0	0	0	0	0	0	0	0	0	0
RF00124	IS102 RNA	47	0	0	0	0	0	0	0	0	0	0	0	0	0	0
RF00125	IS128 RNA	18	0	0	0	0	0	0	0	0	0	0	0	0	0	0
RF00126	ryfA RNA	100	0	0	0	0	0	0	0	0	0	0	0	0	0	0
RF00127	t44 RNA	299	0	0	0	0	0	0	0	0	0	0	0	0	0	0
RF00140	Alpha operon ribosome binding site	411	0	1	0	0	0	0	0	0	0	0	0	0	0	0
RF00166	PrrB/RsmZ RNA family	47	0	0	0	0	0	0	0	0	0	0	0	0	0	0
RF00170	Retron msr RNA	30	0	0	0	0	0	0	0	0	0	0	0	0	0	0
RF00195	RsmY RNA family	28	0	0	0	0	0	0	0	0	0	0	0	0	0	0
RF00235	Plasmid RNAIII	0	0	7	0	0	0	0	0	0	0	0	0	0	0	0
RF00236	ctRNA	0	9	0	0	0	0	0	0	0	0	0	0	0	0	0
RF00238	ctRNA	0	0	14	1	0	0	0	0	0	0	0	0	0	0	0
RF00242	ctRNA	0	0	12	1	0	0	0	0	0	0	0	0	0	0	0
RF00368	sroB RNA	137	0	0	0	0	0	0	0	0	0	0	0	0	0	0
RF00369	sroC RNA	125	0	0	0	0	0	0	0	0	0	0	0	0	0	0
RF00370	sroD RNA	105	0	0	0	0	0	0	0	0	0	0	0	0	0	0
RF00371	sroE RNA	104	0	0	0	0	0	0	0	0	0	0	0	0	0	0
RF00372	sroH RNA	40	0	0	0	0	0	0	1	0	0	0	0	0	0	0
RF00383	Insertion sequence IS1222 ribosomal frameshifting element	38	0	0	0	0	0	0	0	0	0	0	0	0	0	0
RF00388	Qa RNA	0	0	8	0	0	0	0	0	0	0	0	0	0	0	0
RF00435	Repression of heat shock gene expression (ROSE) element	34	0	0	0	0	0	0	0	0	0	0	0	0	0	0
RF00444	PrrF RNA	29	0	0	0	0	0	0	0	0	0	0	0	0	0	0
RF00489	ctRNA	60	0	0	0	0	0	0	0	0	0	0	0	0	0	0
RF00490	S-element	60	0	0	0	0	0	0	0	0	0	0	0	0	0	0
RF00503	RNAIII	0	0	34	0	0	0	0	0	0	0	0	0	0	0	0
RF00505	RydC RNA	92	0	0	0	0	0	0	0	0	0	0	0	0	0	0
RF00506	Threonine operon leader	220	0	0	0	0	0	0	0	0	0	0	0	0	0	0
RF00512	Leucine operon leader	153	0	0	0	0	0	0	0	0	0	0	0	0	0	0
RF00513	Tryptophan operon leader	213	0	0	0	0	0	0	0	0	0	0	0	0	0	0
RF00514	Histidine operon leader	251	0	0	0	0	0	0	0	0	0	0	0	0	0	0
RF00516	ylbH leader	0	0	117	0	0	0	0	0	0	0	0	0	0	0	0
RF00517	serC leader	121	0	0	0	0	0	0	0	0	0	0	0	0	0	0
RF00518	speF leader	79	0	0	0	0	0	0	0	0	0	0	0	0	0	0
RF00519	suhB	89	0	0	0	0	0	0	0	0	0	0	1	0	0	0
RF00520	ybhL leader	51	0	0	0	0	0	0	0	0	0	0	0	0	0	0
RF00521	SAM riboswitch (alpha-proteobacteria)	122	0	0	0	0	0	0	0	0	0	0	0	0	0	0
RF00534	SgrS RNA	112	0	0	0	0	0	0	0	0	0	0	0	0	0	0
RF00552	rncO	149	0	0	0	0	0	0	0	0	0	0	0	0	0	0
RF00555	Ribosomal protein L13 leader	0	0	201	0	0	0	0	0	0	0	0	0	0	0	0
RF00556	Ribosomal protein L19 leader	0	0	197	0	0	0	0	0	0	0	0	0	0	0	0
RF00558	Ribosomal protein L20 leader	0	0	355	0	0	0	0	0	0	1	0	0	0	1	0
RF00615	Listeria Hfq binding LhrA	0	0	27	0	0	0	0	0	0	0	0	0	0	0	0
RF00616	Listeria Hfq binding LhrC	0	0	23	0	0	0	0	0	0	0	0	0	0	0	0
RF00623	Pseudomonas sRNA P1	23	0	0	0	0	0	0	0	0	0	0	0	0	0	0
RF00624	Pseudomonas sRNA P9	64	0	0	0	0	0	0	0	0	0	0	0	0	0	0
RF00625	Pseudomonas sRNA P11	19	0	0	0	0	0	0	0	0	0	0	0	0	0	0
RF00627	Pseudomonas sRNA P15	28	0	0	0	0	0	0	0	0	0	0	0	0	0	0
RF00628	Pseudomonas sRNA P16	25	0	0	0	0	0	0	0	0	0	0	0	0	0	0
RF00629	Pseudomonas sRNA P24	25	0	0	0	0	0	0	0	0	0	0	0	0	0	0
RF00630	Pseudomonas sRNA P26	214	0	0	0	0	0	0	0	0	0	0	0	0	0	0
RF00632	sxy 5' UTR element	16	0	0	0	0	0	0	0	0	0	0	0	0	0	0
RF01054	preQ1-II (pre queuosine) riboswitch	0	0	70	0	0	0	0	0	0	0	0	0	0	0	0
RF01056	Magnesium Sensor	103	0	0	0	0	0	0	0	0	0	0	0	0	0	0
RF01057	S-adenosyl-L-homocysteine riboswitch	146	0	0	0	0	0	1	0	0	0	0	0	0	0	0
RF01065	23S methyl RNA motif	0	0	113	0	0	0	0	0	0	0	0	0	0	0	0
RF01066	6C RNA	0	62	0	0	0	0	0	0	0	0	0	0	0	0	0
RF01067	ATPC RNA motif	0	0	0	0	0	0	0	27	0	0	0	0	0	0	0
RF01069	purD RNA motif	43	0	0	0	0	0	0	0	0	0	0	0	0	0	0
RF01070	SucA RNA motif	93	0	0	0	0	0	0	0	0	0	0	0	0	0	0
RF01071	Ornate Large Extremophilic RNA	0	0	44	0	0	0	0	0	0	0	0	0	0	0	0
RF01087	Pseudoknot of the regulatory region of the repZ gene	13	0	0	0	0	0	0	0	0	0	0	0	0	0	0
RF01089	Pseudoknot of the regulatory region of the repBA gene	18	0	0	1	0	0	0	0	0	0	0	0	0	0	0
RF01116	Cyanobacterial functional RNA 1	0	0	0	0	0	0	0	53	0	0	0	0	0	0	0
RF01316	CRISPR RNA direct repeat element	0	0	25	0	0	0	0	0	0	0	0	0	0	0	0
RF01321	CRISPR RNA direct repeat element	1	0	0	0	0	3	0	0	0	0	0	0	0	0	0
RF01322	CRISPR RNA direct repeat element	7	0	1	0	0	0	0	0	0	0	0	0	0	0	0
RF01325	CRISPR RNA direct repeat element	0	6	0	0	0	0	0	0	0	0	0	0	0	0	0
RF01329	CRISPR RNA direct repeat element	0	0	0	0	0	0	0	2	0	0	0	0	0	0	0
RF01330	CRISPR RNA direct repeat element	2	0	0	0	0	0	0	0	0	0	0	0	0	0	0
RF01331	CRISPR RNA direct repeat element	0	0	0	0	0	0	1	2	0	0	0	0	0	0	0
RF01332	CRISPR RNA direct repeat element	0	0	0	0	0	0	5	0	0	0	0	0	0	0	0
RF01333	CRISPR RNA direct repeat element	0	2	0	0	0	0	0	0	0	0	0	0	0	0	0
RF01334	CRISPR RNA direct repeat element	0	0	0	0	0	0	2	0	0	0	0	0	0	0	0
RF01335	CRISPR RNA direct repeat element	0	0	53	0	0	0	0	0	0	0	0	0	0	0	0
RF01336	CRISPR RNA direct repeat element	2	0	0	0	0	0	0	0	0	0	0	0	0	0	0
RF01344	CRISPR RNA direct repeat element	25	0	0	0	0	0	0	0	0	0	0	0	0	0	0
RF01345	CRISPR RNA direct repeat element	2	0	0	0	0	0	0	0	0	0	0	0	0	0	0
RF01347	CRISPR RNA direct repeat element	0	0	0	0	0	0	0	3	0	0	0	0	0	0	0
RF01348	CRISPR RNA direct repeat element	0	0	0	0	0	5	0	0	0	0	0	0	0	0	0
RF01349	CRISPR RNA direct repeat element	0	0	3	0	0	0	0	0	0	0	0	0	0	0	0
RF01361	CRISPR RNA direct repeat element	0	0	0	2	0	0	0	0	0	0	0	0	0	0	0
RF01362	CRISPR RNA direct repeat element	0	0	0	8	0	0	0	0	0	0	0	0	0	0	0
RF01363	CRISPR RNA direct repeat element	0	0	0	2	0	0	0	0	0	0	0	0	0	0	0
RF01370	CRISPR RNA direct repeat element	0	0	1	0	0	0	0	4	0	0	0	0	0	0	0
RF01371	CRISPR RNA direct repeat element	0	0	0	0	0	0	0	2	0	0	0	0	0	0	0
RF01372	CRISPR RNA direct repeat element	1	3	0	0	0	0	0	0	0	0	0	0	0	0	0
RF01374	CRISPR RNA direct repeat element	16	0	0	0	0	0	0	0	0	0	0	0	0	0	0
RF01384	Invasion gene-associated RNA	41	0	0	0	0	0	0	0	0	0	0	0	0	0	0
RF01385	isrA Hfq binding RNA	38	0	0	0	0	0	0	0	0	0	0	0	0	0	0
RF01386	isrB Hfq binding RNA	21	0	0	0	0	0	0	0	0	0	0	0	0	0	0
RF01387	isrC Hfq binding RNA	60	0	0	0	0	0	0	0	0	0	0	0	0	0	0
RF01388	isrD Hfq binding RNA	37	0	0	0	0	0	0	0	0	0	0	0	0	0	0
RF01389	isrF Hfq binding RNA	12	0	0	0	0	0	0	0	0	0	0	0	0	0	0
RF01390	isrG Hfq binding RNA	31	0	0	0	0	0	0	0	0	0	0	0	0	0	0
RF01391	isrH Hfq binding RNA	39	0	0	0	0	0	0	0	0	0	0	0	0	0	0
RF01392	isrI Hfq binding RNA	44	0	0	0	0	0	0	0	0	0	0	0	0	0	0
RF01393	isrJ Hfq binding RNA	37	0	0	0	0	0	0	0	0	0	0	0	0	0	0
RF01395	isrL Hfq binding RNA	42	0	0	0	0	0	0	0	0	0	0	0	0	0	0
RF01396	isrN Hfq binding RNA	79	0	0	0	0	0	0	0	0	0	0	0	0	0	0
RF01397	isrO Hfq binding RNA	41	0	0	0	0	0	0	0	0	0	0	0	0	0	0
RF01398	isrP Hfq binding RNA	38	0	0	0	0	0	0	0	0	0	0	0	0	0	0
RF01399	isrQ Hfq binding RNA	39	0	0	0	0	0	0	0	0	0	0	0	0	0	0
RF01400	istR Hfq binding RNA	93	0	0	0	0	0	0	0	0	0	0	0	0	0	0
RF01401	rseX Hfq binding RNA	40	0	0	0	0	0	0	0	0	0	0	0	0	0	0
RF01402	STnc150 Hfq binding RNA	44	0	0	0	0	0	0	0	0	0	0	0	0	0	0
RF01403	STnc290 Hfq binding RNA	36	0	0	0	0	0	0	0	0	0	0	0	0	0	0
RF01404	STnc440 Hfq binding RNA	39	0	0	0	0	0	0	0	0	0	0	0	0	0	0
RF01406	STnc500 Hfq binding RNA	35	0	0	0	0	0	0	0	0	0	0	0	0	0	0
RF01407	STnc560 Hfq binding RNA	98	1	0	0	0	0	0	0	0	0	0	0	0	0	0
RF01408	sraL Hfq binding RNA	107	0	0	0	0	0	0	0	0	0	0	0	0	0	0
RF01409	STnc250 Hfq binding RNA	42	0	0	0	0	0	0	0	0	0	0	0	0	0	0
RF01410	BsrC	0	0	134	0	0	0	0	0	0	0	0	0	0	0	0
RF01411	BsrF	0	0	97	0	0	0	0	0	0	0	0	0	0	0	0
RF01416	NrrF RNA	27	0	0	0	0	0	0	0	0	0	0	0	0	0	0
RF01456	Vibrio regulatory RNA of OmpA	44	0	0	0	0	0	0	0	0	0	0	0	0	0	0
RF01457	Listeria snRNA rli22	0	0	26	0	0	0	0	0	0	0	0	0	0	0	0
RF01458	Listeria snRNA rli23	0	0	51	0	0	0	0	0	0	0	0	0	0	0	0
RF01459	Listeria snRNA rliE	0	0	22	0	0	0	0	0	0	0	0	0	0	0	0
RF01460	Listeria snRNA rliH	0	0	25	0	0	0	0	0	0	0	0	0	0	0	0
RF01461	Listeria snRNA rli22	0	0	23	0	0	0	0	0	0	0	0	0	0	0	0
RF01462	Listeria snRNA rli26	0	0	22	0	0	0	0	0	0	0	0	0	0	0	0
RF01463	Listeria snRNA rli27	0	0	25	0	0	0	0	0	0	0	0	0	0	0	0
RF01464	Listeria snRNA rliA	0	0	20	0	0	0	0	0	0	0	0	0	0	0	0
RF01465	rli31	0	0	25	0	0	0	0	0	0	0	0	0	0	0	0
RF01466	Listeria snRNA rli34	0	0	25	0	0	0	0	0	0	0	0	0	0	0	0
RF01467	Listeria snRNA rli36	0	0	25	0	0	0	0	0	0	0	0	0	0	0	0
RF01468	Listeria snRNA rli32	0	0	25	0	0	0	0	0	0	0	0	0	0	0	0
RF01469	Listeria snRNA rli33	0	0	24	0	0	0	0	0	0	0	0	0	0	0	0
RF01470	Listeria snRNA rli38	0	0	20	0	0	0	0	0	0	0	0	0	0	0	0
RF01471	Listeria snRNA rliB	0	0	23	0	0	0	0	0	0	0	0	0	0	0	0
RF01472	Listeria snRNA rli40	0	0	26	0	0	0	0	0	0	0	0	0	0	0	0
RF01473	Listeria snRNA rli41	0	0	25	0	0	0	0	0	0	0	0	0	0	0	0
RF01474	Listeia snRNA rli42	0	0	26	0	0	0	0	0	0	0	0	0	0	0	0
RF01475	Listeria snRNA rli45	0	0	25	0	0	0	0	0	0	0	0	0	0	0	0
RF01476	Listeria snRNA rliF	0	0	21	0	0	0	0	0	0	0	0	0	0	0	0
RF01477	Listeria snRNA rli43	0	0	21	0	0	0	0	0	0	0	0	0	0	0	0
RF01478	Listeria snRNA rli47	0	0	26	0	0	0	0	0	0	0	0	0	0	0	0
RF01480	Listeria snRNA rli52	0	0	23	0	0	0	0	0	0	0	0	0	0	0	0
RF01481	Listeria snRNA rli53	0	0	24	0	0	0	0	0	0	0	0	0	0	0	0
RF01482	Listeria snRNA rli55	0	0	24	0	0	0	0	0	0	0	0	0	0	0	0
RF01483	Listeria snRNA rli56	0	0	26	0	0	0	0	0	0	0	0	0	0	0	0
RF01484	Listeria snRNA rli59	0	0	25	0	0	0	0	0	0	0	0	0	0	0	0
RF01485	Listeria snRNA rli61	0	0	26	0	0	0	0	0	0	0	0	0	0	0	0
RF01486	Listeria snRNA rli62	0	0	2	0	0	0	0	0	0	0	0	0	0	0	0
RF01487	Listeria snRNA rliI	0	0	29	0	0	0	0	0	0	0	0	0	0	0	0
RF01488	Listeria snRNA rli49	0	0	22	0	0	0	0	0	0	0	0	0	0	0	0
RF01489	Listeria snRNA sbrA	0	0	30	0	0	0	0	0	0	0	0	0	0	0	0
RF01490	Listeria snRNA rli51	0	0	27	0	0	0	0	0	0	0	0	0	0	0	0
RF01491	Listeria snRNA rli54	0	0	26	0	0	0	0	0	0	0	0	0	0	0	0
RF01493	Listeria snRNA rli37	0	0	25	0	0	0	0	0	0	0	0	0	0	0	0
RF01494	Listeria sRNA rliD	0	0	42	0	0	0	0	0	0	0	0	0	0	0	0
Rfam acc	Description	Proteobacteria	Actinobacteria	Firmicutes	Bacteroidetes	Chlamydiae	Chlorobi	Chloroflexi	Cyanobacteria	Acidobacteria	Fusobacteria	Nitrospirae	Planctomycetes	Spirochaetes	Tenericutes	Thermotogae
RF01053	Deinococcus radiodurans Y RNA	0	0	0	0	0	0	0	0	0	0	0	0	0	0	0
RF01340	CRISPR RNA direct repeat element	0	1	0	0	0	0	0	0	0	0	0	0	0	0	0
RF01341	CRISPR RNA direct repeat element	0	0	0	0	0	0	1	0	0	0	0	0	0	0	0
RF01342	CRISPR RNA direct repeat element	0	0	0	0	0	0	1	0	0	0	0	0	0	0	0
RF01346	CRISPR RNA direct repeat element	0	0	0	0	0	0	0	0	0	0	0	0	0	0	0
RF01357	CRISPR RNA direct repeat element	0	0	0	0	0	0	0	0	0	0	0	0	0	0	0
RF01359	CRISPR RNA direct repeat element	0	0	0	0	0	0	1	0	0	0	0	0	0	0	0
RF01364	CRISPR RNA direct repeat element	1	0	0	0	0	0	0	0	0	0	0	0	0	0	0
RF01365	CRISPR RNA direct repeat element	0	0	0	0	0	0	0	1	0	0	0	0	0	0	0
RF01366	CRISPR RNA direct repeat element	1	0	0	0	0	0	0	0	0	0	0	0	0	0	0
RF01367	CRISPR RNA direct repeat element	1	0	0	0	0	0	0	0	0	0	0	0	0	0	0
