# Supplementary material for: Comparative Analysis of RNA Families Reveals Distinct Repertoires for Each Domain of Life
Source: PLoS Comput Biol. 2012 Nov 1;8(11):e1002752. doi: 10.1371/journal.pcbi.1002752 (PMC3486863; doi:10.1371/journal.pcbi.1002752)
Supplement: Dataset S3 — Distribution of eukaryotic miRNAs in Rfam. (XLS) [file pcbi.1002752.s003.xls]

## Sheet: Sheet1
Distribution of eukaryotic miRNAs in Rfam*
Yellow: Rfam families annotated as present in more than one eukaryote supergroup
	Amoebozoa (species)	Amoebozoa (total)	Ophistokonta (species)	Ophistokonta (total)	Rhizaria (species)	Rhizaria (total)	Archaeplastida (species)	Archaeplastida (total)	Chromalveolata (species)	Chromalveolata (total)	Excavata (species)	Excavata (total)
RF00027 let-7 microRNA precursor	0	0	92	794	0	0	0	0	0	0	0	0
RF00047 mir-2 microRNA precursor	0	0	30	233	0	0	1	2	0	0	0	0
RF00051 mir-17 microRNA precursor family	0	0	53	316	0	0	0	0	0	0	0	0
RF00052 lin-4 microRNA precursor	0	0	81	210	0	0	0	0	0	0	0	0
RF00053 mir-7 microRNA precursor	0	0	80	212	0	0	0	0	0	0	0	0
RF00073 mir-156 microRNA precursor	0	0	0	0	0	0	19	387	0	0	0	0
RF00074 mir-29 microRNA precursor	0	0	53	302	0	0	0	0	0	0	0	0
RF00075 mir-166 microRNA precursor	0	0	0	0	0	0	26	369	0	0	0	0
RF00076 mir-181 microRNA precursor	0	0	51	180	0	0	0	0	0	0	0	0
RF00103 mir-1 microRNA precursor family	0	0	82	234	0	0	0	0	0	0	0	0
RF00104 mir-10 microRNA precursor family	0	0	98	406	0	0	0	0	0	0	0	0
RF00129 mir-103/107 microRNA precursor	0	0	50	175	0	0	0	0	0	0	0	0
RF00130 mir-192/215 microRNA precursor	0	0	42	88	0	0	0	0	0	0	0	0
RF00131 mir-30 microRNA precursor	0	0	46	170	0	0	0	0	0	0	0	0
RF00143 mir-6 microRNA precursor	0	0	12	89	0	0	0	0	0	0	0	0
RF00144 mir-199 microRNA precursor	0	0	50	163	0	0	0	0	0	0	0	0
RF00178 mir-24 microRNA precursor family	0	0	46	133	0	0	0	0	0	0	0	0
RF00237 mir-9/mir-79 microRNA precursor family	0	0	87	277	0	0	0	0	0	0	0	0
RF00239 mir-124 microRNA precursor family	0	0	86	216	0	0	0	0	0	0	0	0
RF00241 mir-8/mir-141/mir-200 microRNA precursor family	0	0	70	203	0	0	0	0	0	0	0	0
RF00244 mir-26 microRNA precursor family	0	0	48	162	0	0	0	0	0	0	0	0
RF00245 mir-19 microRNA precursor family	0	0	54	216	0	0	0	0	0	0	0	0
RF00246 mir-135 microRNA precursor family	0	0	50	182	0	0	0	0	0	0	0	0
RF00247 mir-160 microRNA precursor family	0	0	0	0	0	0	19	163	0	0	0	0
RF00248 mir-148/mir-152 microRNA precursor family	0	0	47	151	0	0	0	0	0	0	0	0
RF00249 mir-46/mir-47/mir-281 microRNA precursor family	0	0	9	14	0	0	0	0	0	0	0	0
RF00250 Trans-activation response element (TAR)	0	0	5	6	0	0	0	0	0	0	0	0
RF00251 mir-219 microRNA precursor family	0	0	68	164	0	0	0	0	0	0	0	0
RF00253 mir-101 microRNA precursor family	0	0	52	118	0	0	0	0	0	0	0	0
RF00254 mir-16 microRNA precursor family	0	0	53	184	0	0	0	0	0	0	0	0
RF00255 mir-218 microRNA precursor family	0	0	51	122	0	0	0	0	0	0	0	0
RF00256 mir-196 microRNA precursor family	0	0	59	216	0	0	0	0	0	0	0	0
RF00257 mir-194 microRNA precursor family	0	0	45	100	0	0	0	0	0	0	0	0
RF00258 mir-130 microRNA precursor family	0	0	43	83	0	0	0	0	0	0	0	0
RF00363 mir-BART1 microRNA precursor family	0	0	1	1	0	0	0	0	0	0	0	0
RF00364 mir-BART2 microRNA precursor family	0	0	1	1	0	0	0	0	0	0	0	0
RF00365 mir-BHRF1-1 microRNA precursor family	0	0	1	1	0	0	0	0	0	0	0	0
RF00366 mir-BHRF1-2 microRNA precursor family	0	0	1	1	0	0	0	0	0	0	0	0
RF00367 mir-BHRF1-3 microRNA precursor family	0	0	1	1	0	0	0	0	0	0	0	0
RF00445 mir-399 microRNA precursor family	0	0	0	0	0	0	15	134	0	0	0	0
RF00446 mir-133 microRNA precursor family	0	0	81	215	0	0	0	0	0	0	0	0
RF00451 mir-395 microRNA precursor family	0	0	0	0	0	0	15	571	0	0	0	0
RF00452 mir-172 microRNA precursor family	0	0	0	0	0	0	14	303	0	0	0	0
RF00455 mir-15 microRNA precursor family	0	0	54	143	0	0	0	0	0	0	0	0
RF00456 mir-34 microRNA precursor family	0	0	50	156	0	0	0	0	0	0	0	0
RF00464 mir-92 microRNA precursor family	0	0	75	173	0	0	0	0	0	0	0	0
RF00486 mir-129 microRNA precursor family	0	0	41	110	0	0	0	0	0	0	0	0
RF00637 microRNA mir-276	0	0	23	60	0	0	0	0	0	0	0	0
RF00638 microRNA MIR159	0	0	0	0	0	0	36	368	0	0	0	0
RF00639 microRNA mir-515	0	0	12	697	0	0	0	0	0	0	0	0
RF00640 microRNA MIR167_1	0	0	0	0	0	0	18	297	0	0	0	0
RF00641 microRNA mir-154	0	0	34	1459	0	0	0	0	0	0	0	0
RF00642 microRNA mir-23	0	0	49	135	0	0	0	0	0	0	0	0
RF00643 microRNA MIR171_1	0	0	0	0	0	0	17	274	0	0	0	0
RF00644 microRNA mir-27	0	0	50	132	0	0	0	0	0	0	0	0
RF00645 microRNA MIR169_2	0	0	0	0	0	0	17	317	0	0	0	0
RF00646 microRNA mir-204	0	0	49	129	0	0	0	0	0	0	0	0
RF00647 microRNA MIR164	0	0	0	0	0	0	21	206	0	0	0	0
RF00648 microRNA MIR396	0	0	0	0	0	0	17	158	0	0	0	0
RF00649 microRNA mir-128	0	0	49	115	0	0	0	0	0	0	0	0
RF00650 microRNA mir-153	0	0	47	105	0	0	0	0	0	0	0	0
RF00651 microRNA mir-221	0	0	49	129	0	0	0	0	0	0	0	0
RF00652 microRNA MIR478	0	0	0	0	0	0	1	394	0	0	0	0
RF00653 microRNA mir-22	0	0	46	80	0	0	0	0	0	0	0	0
RF00654 microRNA mir-216	0	0	49	118	0	0	0	0	0	0	0	0
RF00655 microRNA mir-28	0	0	41	605	0	0	0	0	0	0	0	0
RF00656 microRNA mir-205	0	0	44	72	0	0	0	0	0	0	0	0
RF00657 microRNA mir-184	0	0	65	106	0	0	0	0	0	0	0	0
RF00658 microRNA mir-21	0	0	46	67	0	0	0	0	0	0	0	0
RF00659 microRNA mir-365	0	0	44	106	0	0	0	0	0	0	0	0
RF00660 microRNA mir-214	0	0	45	64	0	0	0	0	1	1	0	0
RF00661 microRNA mir-31	0	0	79	176	0	0	0	0	0	0	0	0
RF00662 microRNA mir-132	0	0	30	91	0	0	0	0	0	0	0	0
RF00663 microRNA mir-183	0	0	47	74	0	0	0	0	0	0	0	0
RF00664 microRNA mir-223	0	0	43	59	0	0	0	0	0	0	0	0
RF00665 microRNA mir-290	0	0	32	205	0	0	0	0	0	0	0	0
RF00666 microRNA mir-32	0	0	39	53	0	0	0	0	0	0	0	0
RF00667 microRNA mir-33	0	0	68	130	0	0	0	0	0	0	0	0
RF00668 microRNA mir-302	0	0	38	192	0	0	0	0	0	0	0	0
RF00669 microRNA mir-96	0	0	45	68	0	0	0	0	0	0	0	0
RF00670 microRNA mir-105	0	0	32	206	0	0	0	0	0	0	0	0
RF00671 microRNA mir-138	0	0	44	106	0	0	0	0	0	0	0	0
RF00672 microRNA mir-190	0	0	70	149	0	0	0	0	0	0	0	0
RF00673 microRNA mir-217	0	0	44	61	0	0	0	0	0	0	0	0
RF00674 microRNA mir-187	0	0	36	49	0	0	0	0	0	0	0	0
RF00675 microRNA mir-145	0	0	39	60	0	0	0	0	0	0	0	0
RF00676 microRNA mir-127	0	0	30	52	0	0	0	0	0	0	0	0
RF00677 microRNA MIR168	0	0	0	0	0	0	26	113	0	0	0	0
RF00678 microRNA mir-140	0	0	38	54	0	0	0	0	0	0	0	0
RF00679 microRNA mir-210	0	0	49	77	0	0	0	0	0	0	0	0
RF00680 microRNA mir-224	0	0	30	53	0	0	0	0	0	0	0	0
RF00681 microRNA mir-198	0	0	14	28	0	0	0	0	0	0	0	0
RF00682 microRNA mir-144	0	0	42	59	0	0	0	0	0	0	0	0
RF00683 microRNA mir-143	0	0	36	56	0	0	0	0	0	0	0	0
RF00684 mir-122 microRNA precursor	0	0	42	58	0	0	0	0	0	0	0	0
RF00685 microRNA mir-36	0	0	7	131	0	0	0	0	0	0	0	0
RF00686 microRNA mir-338	0	0	33	60	0	0	0	0	0	0	0	0
RF00687 microRNA mir-136	0	0	26	44	0	0	0	0	0	0	0	0
RF00688 microRNA MIR394	0	0	0	0	0	0	13	75	0	0	0	0
RF00689 microRNA MIR390	0	0	0	0	0	0	11	70	0	0	0	0
RF00690 microRNA MIR408	0	0	0	0	0	0	11	24	0	0	0	0
RF00691 microRNA mir-146	0	0	43	98	0	0	0	0	0	0	0	0
RF00692 microRNA MIR171_2	0	0	0	0	0	0	10	25	0	0	0	0
RF00693 microRNA mir-147	0	0	48	229	0	0	0	0	0	0	0	0
RF00694 microRNA mir-137	0	0	61	104	0	0	0	0	0	0	0	0
RF00695 microRNA MIR398	0	0	0	0	0	0	15	124	0	0	0	0
RF00696 microRNA mir-203	0	0	26	50	0	0	0	0	0	0	0	0
RF00697 microRNA mir-186	0	0	38	208	0	0	0	0	0	0	0	0
RF00698 microRNA mir-489	0	0	34	54	0	0	0	0	0	0	0	0
RF00699 microRNA mir-134	0	0	27	41	0	0	0	0	0	0	0	0
RF00700 microRNA mir-375	0	0	33	52	0	0	0	0	0	0	0	0
RF00701 microRNA mir-126	0	0	38	53	0	0	0	0	0	0	0	0
RF00702 microRNA mir-182	0	0	33	54	0	0	0	0	0	0	0	0
RF00703 microRNA mir-139	0	0	34	46	0	0	0	0	0	0	0	0
RF00704 microRNA MIR397	0	0	1	1	0	0	13	30	0	0	0	0
RF00705 microRNA mir-202	0	0	29	41	0	0	0	0	0	0	0	0
RF00706 microRNA mir-263	0	0	25	69	0	0	0	0	0	0	0	0
RF00707 microRNA mir-197	0	0	28	39	0	0	0	0	0	0	0	0
RF00708 microRNA mir-450	0	0	28	117	0	0	0	0	0	0	0	0
RF00709 microRNA mir-455	0	0	35	53	0	0	0	0	0	0	0	0
RF00710 microRNA mir-44	0	0	6	14	0	0	0	0	0	0	0	0
RF00711 microRNA mir-449	0	0	71	177	0	0	0	0	0	0	0	0
RF00712 microRNA mir-460	0	0	12	19	0	0	0	0	0	0	0	0
RF00713 microRNA mir-239	0	0	5	14	0	0	0	0	0	0	0	0
RF00714 microRNA MIR535	0	0	0	0	0	0	6	38	0	0	0	0
RF00715 microRNA mir-383	0	0	30	45	0	0	0	0	0	0	0	0
RF00716 microRNA mir-3	0	0	15	48	0	0	0	0	0	0	0	0
RF00717 microRNA mir-315	0	0	23	30	0	0	1	1	0	0	0	0
RF00718 microRNA mir-431	0	0	24	42	0	0	0	0	0	0	0	0
RF00719 microRNA mir-326	0	0	23	36	0	0	0	0	0	0	0	0
RF00720 microRNA mir-317	0	0	24	37	0	0	0	0	0	0	0	0
RF00721 microRNA MIR475	0	0	0	0	0	0	2	36	0	0	0	0
RF00722 microRNA mir-451	0	0	38	55	0	0	0	0	0	0	0	0
RF00723 microRNA mir-448	0	0	28	88	0	0	0	0	0	0	0	0
RF00724 microRNA mir-282	0	0	21	34	0	0	0	0	0	0	0	0
RF00725 microRNA mir-iab-4	0	0	23	35	0	0	0	0	0	0	0	0
RF00726 microRNA mir-87	0	0	28	42	0	0	0	0	0	0	0	0
RF00727 microRNA bantam	0	0	26	43	0	0	0	0	0	0	0	0
RF00728 microRNA mir-81	0	0	14	23	0	0	0	0	0	0	0	0
RF00729 microRNA mir-278	0	0	22	32	0	0	0	0	0	0	0	0
RF00730 microRNA mir-277	0	0	25	34	0	0	0	0	0	0	0	0
RF00731 microRNA mir-155	0	0	40	66	0	0	0	0	0	0	0	0
RF00732 microRNA mir-305	0	0	23	30	0	0	0	0	0	0	0	0
RF00733 microRNA mir-296	0	0	25	36	0	0	0	0	0	0	0	0
RF00734 microRNA mir-52	0	0	4	7	0	0	0	0	0	0	0	0
RF00735 microRNA mir-367	0	0	35	49	0	0	0	0	0	0	0	0
RF00736 microRNA mir-320	0	0	28	307	0	0	0	0	0	0	0	0
RF00737 microRNA mir-322	0	0	24	34	0	0	0	0	0	0	0	0
RF00739 microRNA MIR476	0	0	1	1	0	0	1	7	0	0	0	0
RF00740 microRNA mir-370	0	0	21	36	0	0	0	0	0	0	0	0
RF00741 microRNA mir-378	0	0	22	35	0	0	0	0	0	0	0	0
RF00742 microRNA MIR162_2	0	0	0	0	0	0	12	71	0	0	0	0
RF00743 microRNA mir-308	0	0	17	25	0	0	0	0	0	0	0	0
RF00744 microRNA mir-361	0	0	27	40	0	0	0	0	0	0	0	0
RF00745 microRNA mir-499	0	0	39	54	0	0	0	0	0	0	0	0
RF00746 microRNA mir-454	0	0	29	46	0	0	0	0	0	0	0	0
RF00747 microRNA mir-283	0	0	22	29	0	0	0	0	0	0	0	0
RF00748 microRNA mir-433	0	0	23	43	0	0	0	0	0	0	0	0
RF00749 microRNA mir-208	0	0	39	99	0	0	0	0	0	0	0	0
RF00750 microRNA mir-458	0	0	9	11	0	0	0	0	0	0	0	0
RF00751 microRNA mir-12	0	0	16	23	0	0	0	0	0	0	0	0
RF00752 microRNA mir-14	0	0	17	30	0	0	0	0	0	0	0	0
RF00753 microRNA mir-503	0	0	24	33	0	0	0	0	0	0	0	0
RF00754 microRNA mir-279	0	0	23	37	0	0	0	0	0	0	0	0
RF00755 microRNA mir-542	0	0	24	34	0	0	0	0	0	0	0	0
RF00756 microRNA mir-299	0	0	28	42	0	0	1	1	0	0	0	0
RF00757 microRNA mir-275	0	0	24	32	0	0	0	0	0	0	0	0
RF00758 microRNA mir-346	0	0	27	42	0	0	0	0	0	0	0	0
RF00760 microRNA mir-342	0	0	23	37	0	0	0	0	0	0	0	0
RF00761 microRNA mir-340	0	0	35	665	0	0	0	0	0	0	0	0
RF00762 microRNA mir-412	0	0	25	36	0	0	0	0	0	0	0	0
RF00763 microRNA mir-339	0	0	25	39	0	0	0	0	0	0	0	0
RF00764 microRNA mir-191	0	0	29	39	0	0	0	0	0	0	0	0
RF00765 microRNA mir-337	0	0	18	29	0	0	0	0	0	0	0	0
RF00766 microRNA mir-335	0	0	24	39	0	0	0	0	0	0	0	0
RF00767 microRNA mir-150	0	0	30	46	0	0	0	0	0	0	0	0
RF00768 microRNA MIR405	0	0	0	0	0	0	2	70	0	0	0	0
RF00769 microRNA mir-331	0	0	28	39	0	0	0	0	0	0	0	0
RF00770 microRNA mir-330	0	0	23	34	0	0	0	0	0	0	0	0
RF00771 microRNA mir-185	0	0	25	44	0	0	0	0	0	0	0	0
RF00772 microRNA mir-328	0	0	26	40	0	0	0	0	0	0	0	0
RF00773 microRNA mir-298	0	0	10	21	0	0	0	0	0	0	0	0
RF00774 microRNA mir-360	0	0	5	5	0	0	0	0	0	0	0	0
RF00775 microRNA mir-432	0	0	27	81	0	0	0	0	0	0	0	0
RF00776 microRNA mir-540	0	0	9	13	0	0	0	0	0	0	0	0
RF00777 microRNA mir-541	0	0	27	35	0	0	0	0	0	0	0	0
RF00778 microRNA MIR473	0	0	0	0	0	0	6	20	0	0	0	0
RF00779 microRNA MIR474	0	0	0	0	0	0	1	608	0	0	0	0
RF00780 microRNA MIR477	0	0	0	0	0	0	5	30	0	0	0	0
RF00781 microRNA mir-505	0	0	27	37	0	0	0	0	0	0	0	0
RF00782 microRNA MIR480	0	0	5	12	0	0	2	719	0	0	0	0
RF00783 microRNA mir-484	0	0	28	40	0	0	0	0	0	0	0	0
RF00784 microRNA mir-486	0	0	23	30	0	0	0	0	0	0	0	0
RF00785 microRNA mir-90	0	0	5	6	0	0	0	0	0	0	0	0
RF00786 microRNA mir-289	0	0	11	17	0	0	0	0	0	0	0	0
RF00787 microRNA mir-288	0	0	12	20	0	0	0	0	0	0	0	0
RF00788 microRNA mir-287	0	0	12	24	0	0	0	0	0	0	0	0
RF00789 microRNA mir-286	0	0	17	33	0	0	0	0	0	0	0	0
RF00790 microRNA mir-358	0	0	3	4	0	0	0	0	0	0	0	0
RF00791 microRNA mir-357	0	0	4	7	0	0	0	0	0	0	0	0
RF00792 microRNA mir-490	0	0	36	49	0	0	0	0	0	0	0	0
RF00793 microRNA mir-497	0	0	27	42	0	0	0	0	0	0	0	0
RF00794 microRNA mir-42	0	0	5	6	0	0	0	0	0	0	0	0
RF00795 microRNA mir-43	0	0	5	6	0	0	0	0	0	0	0	0
RF00796 microRNA mir-48	0	0	5	6	0	0	0	0	0	0	0	0
RF00797 microRNA mir-355	0	0	5	5	0	0	0	0	0	0	0	0
RF00798 microRNA mir-49	0	0	5	5	0	0	0	0	0	0	0	0
RF00799 microRNA mir-354	0	0	5	5	0	0	0	0	0	0	0	0
RF00800 microRNA mir-353	0	0	4	9	0	0	0	0	0	0	0	0
RF00801 microRNA mir-280	0	0	12	19	0	0	0	0	0	0	0	0
RF00802 microRNA mir-207	0	0	19	30	0	0	0	0	0	0	0	0
RF00803 microRNA mir-425	0	0	32	43	0	0	0	0	0	0	0	0
RF00804 microRNA mir-240	0	0	4	4	0	0	0	0	0	0	0	0
RF00805 microRNA mir-351	0	0	2	5	0	0	0	0	0	0	0	0
RF00806 microRNA mir-350	0	0	25	43	0	0	0	0	0	0	0	0
RF00807 microRNA mir-314	0	0	12	20	0	0	0	0	0	0	0	0
RF00808 microRNA mir-86	0	0	10	11	0	0	0	0	0	0	0	0
RF00809 microRNA mir-241	0	0	5	6	0	0	0	0	0	0	0	0
RF00810 microRNA mir-85	0	0	5	5	0	0	0	0	0	0	0	0
RF00811 microRNA mir-84	0	0	5	5	0	0	0	0	0	0	0	0
RF00812 microRNA mir-83	0	0	5	6	0	0	0	0	0	0	0	0
RF00813 microRNA mir-11	0	0	21	33	0	0	0	0	0	0	0	0
RF00814 microRNA mir-316	0	0	14	24	0	0	0	0	0	0	0	0
RF00815 microRNA mir-244	0	0	5	5	0	0	0	0	0	0	0	0
RF00816 microRNA mir-245	0	0	33	54	0	0	0	0	0	0	0	0
RF00817 microRNA mir-80	0	0	5	5	0	0	0	0	0	0	0	0
RF00818 microRNA mir-318	0	0	12	20	0	0	0	0	0	0	0	0
RF00819 microRNA mir-246	0	0	4	5	0	0	0	0	0	0	0	0
RF00820 microRNA mir-248	0	0	5	6	0	0	0	0	0	0	0	0
RF00821 microRNA mir-249	0	0	5	5	0	0	0	0	0	0	0	0
RF00822 microRNA mir-274	0	0	13	21	0	0	0	0	0	0	0	0
RF00823 microRNA lsy-6	0	0	5	6	0	0	0	0	0	0	0	0
RF00824 microRNA mir-50	0	0	6	6	0	0	0	0	0	0	0	0
RF00825 microRNA mir-344	0	0	2	315	0	0	0	0	0	0	0	0
RF00826 microRNA mir-55	0	0	5	5	0	0	0	0	0	0	0	0
RF00827 microRNA mir-77	0	0	5	7	0	0	0	0	0	0	0	0
RF00828 microRNA mir-75	0	0	5	5	0	0	0	0	0	0	0	0
RF00829 microRNA mir-149	0	0	16	25	0	0	0	0	0	0	0	0
RF00830 microRNA mir-74	0	0	5	10	0	0	0	0	0	0	0	0
RF00831 microRNA mir-73	0	0	5	9	0	0	0	0	0	0	0	0
RF00832 microRNA mir-71	0	0	23	30	0	0	0	0	0	0	0	0
RF00833 microRNA mir-70	0	0	4	5	0	0	0	0	0	0	0	0
RF00834 microRNA mir-268	0	0	5	7	0	0	0	0	0	0	0	0
RF00835 microRNA mir-58	0	0	5	7	0	0	0	0	0	0	0	0
RF00836 microRNA mir-250	0	0	5	6	0	0	0	0	0	0	0	0
RF00837 microRNA mir-251	0	0	5	5	0	0	0	0	0	0	0	0
RF00838 microRNA mir-252	0	0	10	11	0	0	0	0	0	0	0	0
RF00839 microRNA mir-452	0	0	26	45	0	0	0	0	0	0	0	0
RF00840 microRNA mir-374	0	0	28	64	0	0	0	0	0	0	0	0
RF00841 microRNA mir-384	0	0	31	257	0	0	0	0	0	0	0	0
RF00842 microRNA MIR403	0	0	0	0	0	0	6	46	0	0	0	0
RF00843 microRNA mir-228	0	0	5	7	0	0	0	0	0	0	0	0
RF00844 microRNA mir-67	0	0	30	44	0	0	0	0	0	0	0	0
RF00845 microRNA MIR158	0	0	1	1	0	0	1	3	0	0	0	0
RF00846 microRNA mir-64	0	0	3	24	0	0	0	0	0	0	0	0
RF00847 microRNA mir-62	0	0	5	5	0	0	0	0	0	0	0	0
RF00848 microRNA mir-61	0	0	5	6	0	0	0	0	0	0	0	0
RF00849 microRNA mir-60	0	0	5	7	0	0	0	0	0	0	0	0
RF00850 microRNA mir-259	0	0	5	7	0	0	0	0	0	0	0	0
RF00851 microRNA mir-230	0	0	5	5	0	0	0	0	0	0	0	0
RF00852 microRNA mir-231	0	0	6	7	0	0	0	0	0	0	0	0
RF00853 microRNA mir-304	0	0	11	18	0	0	0	0	0	0	0	0
RF00854 microRNA mir-5	0	0	12	22	0	0	0	0	0	0	0	0
RF00855 microRNA mir-254	0	0	5	5	0	0	0	0	0	0	0	0
RF00856 microRNA mir-232	0	0	4	6	0	0	0	0	0	0	0	0
RF00857 microRNA mir-233	0	0	5	5	0	0	0	0	0	0	0	0
RF00858 microRNA mir-306	0	0	12	19	0	0	0	0	0	0	0	0
RF00859 microRNA mir-234	0	0	6	6	0	0	0	0	0	0	0	0
RF00861 microRNA mir-488	0	0	26	37	0	0	0	0	0	0	0	0
RF00862 microRNA mir-491	0	0	28	41	0	0	0	0	0	0	0	0
RF00863 microRNA mir-BART17	0	0	0	0	0	0	0	0	0	0	0	0
RF00864 microRNA mir-BART20	0	0	0	0	0	0	0	0	0	0	0	0
RF00865 microRNA MIR169_5	0	0	0	0	0	0	13	146	0	0	0	0
RF00866 microRNA mir-BART3	0	0	1	2	0	0	0	0	0	0	0	0
RF00867 microRNA mir-BART5	0	0	1	1	0	0	0	0	0	0	0	0
RF00868 microRNA mir-BART15	0	0	1	1	0	0	0	0	0	0	0	0
RF00869 microRNA mir-BART7	0	0	0	0	0	0	0	0	0	0	0	0
RF00870 microRNA mir-423	0	0	27	39	0	0	0	0	0	0	0	0
RF00871 microRNA mir-689	0	0	32	491	0	0	0	0	0	0	0	0
RF00872 microRNA mir-652	0	0	29	448	0	0	0	0	0	0	0	0
RF00873 microRNA mir-550	0	0	7	35	0	0	0	0	0	0	0	0
RF00874 microRNA mir-BART12	0	0	0	0	0	0	0	0	0	0	0	0
RF00875 microRNA mir-692	0	0	45	1913	0	0	1	1	0	0	0	0
RF00876 microRNA mir-684	0	0	52	1607	0	0	0	0	0	0	0	0
RF00877 microRNA mir-592	0	0	32	52	0	0	0	0	0	0	0	0
RF00878 microRNA mir-456	0	0	8	10	0	0	0	0	0	0	0	0
RF00879 microRNA mir-615	0	0	24	40	0	0	0	0	0	0	0	0
RF00882 microRNA MIR811	0	0	2	2	0	0	8	517	0	0	0	0
RF00883 microRNA MIR820	0	0	1	15	0	0	3	18	0	0	0	0
RF00884 microRNA MIR815	0	0	0	0	0	0	4	72	0	0	0	0
RF00885 microRNA MIR821	0	0	16	130	0	0	9	2186	0	0	0	0
RF00886 microRNA MIR807	0	0	1	1	0	0	4	421	0	0	0	0
RF00887 microRNA mir-802	0	0	28	53	0	0	0	0	0	0	0	0
RF00888 microRNA mir-770	0	0	11	24	0	0	0	0	0	0	0	0
RF00890 microRNA mir-668	0	0	23	33	0	0	0	0	0	0	0	0
RF00891 microRNA mir-671	0	0	29	55	0	0	0	0	0	0	0	0
RF00892 microRNA mir-551	0	0	39	79	0	0	0	0	0	0	0	0
RF00893 microRNA MIR854	0	0	1	1	0	0	2	140	0	0	0	0
RF00894 microRNA mir-790	0	0	5	8	0	0	0	0	0	0	0	0
RF00895 microRNA mir-786	0	0	2	2	0	0	0	0	0	0	0	0
RF00896 microRNA mir-787	0	0	3	3	0	0	0	0	0	0	0	0
RF00897 microRNA mir-675	0	0	20	54	0	0	0	0	0	0	0	0
RF00898 microRNA mir-242	0	0	5	5	0	0	0	0	0	0	0	0
RF00899 microRNA mir-235	0	0	5	8	0	0	0	0	0	0	0	0
RF00900 microRNA mir-255	0	0	4	6	0	0	0	0	0	0	0	0
RF00901 microRNA MIR845_1	0	0	0	0	0	0	1	4	0	0	0	0
RF00902 microRNA mir-791	0	0	5	5	0	0	0	0	0	0	0	0
RF00903 microRNA mir-359	0	0	5	5	0	0	0	0	0	0	0	0
RF00904 microRNA mir-392	0	0	3	3	0	0	0	0	0	0	0	0
RF00905 microRNA mir-789	0	0	4	7	0	0	0	0	0	0	0	0
RF00906 microRNA MIR1122	0	0	1	2	0	0	65	5189	0	0	0	0
RF00907 microRNA mir-941	0	0	11	120	0	0	0	0	0	0	0	0
RF00908 microRNA MIR529	0	0	0	0	0	0	3	14	0	0	0	0
RF00909 microRNA mir-883	0	0	2	14	0	0	0	0	0	0	0	0
RF00910 microRNA mir-873	0	0	30	39	0	0	0	0	0	0	0	0
RF00911 microRNA mir-672	0	0	21	26	0	0	0	0	0	0	0	0
RF00912 microRNA mir-877	0	0	23	60	0	0	0	0	0	0	0	0
RF00914 microRNA mir-674	0	0	2	5	0	0	0	0	0	0	0	0
RF00915 microRNA mir-760	0	0	18	29	0	0	0	0	0	0	0	0
RF00917 microRNA mir-708	0	0	41	422	0	0	0	0	0	0	0	0
RF00918 microRNA mir-872	0	0	18	23	0	0	0	0	0	0	0	0
RF00919 microRNA mir-874	0	0	28	41	0	0	0	0	0	0	0	0
RF00920 microRNA MIR444	0	0	3	7	0	0	5	16	0	0	0	0
RF00921 microRNA mir-665	0	0	18	30	0	0	0	0	0	0	0	0
RF00922 microRNA mir-673	0	0	2	6	0	0	0	0	0	0	0	0
RF00925 microRNA MIR1027	0	0	0	0	0	0	1	3	0	0	0	0
RF00926 microRNA MIR1151	0	0	0	0	0	0	1	2	0	0	0	0
RF00927 microRNA mir-582	0	0	27	38	0	0	0	0	0	0	0	0
RF00928 microRNA mir-590	0	0	33	88	0	0	0	0	0	0	0	0
RF00929 microRNA mir-574	0	0	11	16	0	0	0	0	0	0	0	0
RF00931 microRNA mir-879	0	0	3	42	0	0	0	0	0	0	0	0
RF00932 microRNA mir-471	0	0	2	6	0	0	0	0	0	0	0	0
RF00933 microRNA mir-875	0	0	32	59	0	0	0	0	0	0	0	0
RF00934 microRNA mir-463	0	0	3	15	0	0	0	0	0	0	0	0
RF00935 microRNA mir-876	0	0	31	44	0	0	0	0	0	0	0	0
RF00936 microRNA mir-744	0	0	28	40	0	0	0	0	0	0	0	0
RF00937 microRNA mir-653	0	0	28	45	0	0	0	0	0	0	0	0
RF00939 microRNA mir-504	0	0	26	37	0	0	0	0	0	0	0	0
RF00940 microRNA mir-327	0	0	2	32	0	0	0	0	0	0	0	0
RF00941 microRNA mir-434	0	0	8	47	0	0	0	0	0	0	0	0
RF00942 microRNA mir-1224	0	0	27	38	0	0	0	0	0	0	0	0
RF00943 microRNA MIR824	0	0	0	0	0	0	2	50	0	0	0	0
RF00945 microRNA mir-1226	0	0	13	19	0	0	0	0	0	0	0	0
RF00946 microRNA mir-1225	0	0	18	37	0	0	0	0	0	0	0	0
RF00947 microRNA mir-929	0	0	23	38	0	0	0	0	0	0	0	0
RF00948 microRNA mir-996	0	0	20	32	0	0	0	0	0	0	0	0
RF00949 microRNA mir-983	0	0	4	15	0	0	0	0	0	0	0	0
RF00950 microRNA mir-927	0	0	22	32	0	0	0	0	0	0	0	0
RF00951 microRNA mir-1302	0	0	52	37195	0	0	0	0	0	0	0	0
RF00952 microRNA mir-650	0	0	31	788	0	0	0	0	0	0	0	0
RF00953 microRNA mir-1497	0	0	2	3	0	0	0	0	0	0	0	0
RF00954 microRNA MIR1446	0	0	0	0	0	0	5	12	0	0	0	0
RF00955 microRNA mir-1829	0	0	1	6	0	0	0	0	0	0	0	0
RF00956 microRNA MIR1444	0	0	0	0	0	0	3	8	0	0	0	0
RF00957 microRNA mir-663	0	0	22	465	0	0	0	0	1	1	0	0
RF00958 microRNA mir-498	0	0	16	24	0	0	0	0	0	0	0	0
RF00959 microRNA mir-612	0	0	13	31	0	0	0	0	0	0	0	0
RF00960 microRNA mir-661	0	0	8	15	0	0	0	0	0	0	0	0
RF00961 microRNA mir-581	0	0	5	23	0	0	0	0	0	0	0	0
RF00962 microRNA mir-586	0	0	6	13	0	0	0	0	0	0	0	0
RF00963 microRNA mir-642	0	0	4	10	0	0	0	0	0	0	0	0
RF00964 microRNA mir-938	0	0	5	11	0	0	0	0	0	0	0	0
RF00965 microRNA mir-549	0	0	4	10	0	0	0	0	0	0	0	0
RF00966 microRNA mir-676	0	0	24	35	0	0	0	0	0	0	0	0
RF00967 microRNA mir-281	0	0	4	5	0	0	0	0	0	0	0	0
RF00968 microRNA mir-626	0	0	18	49	0	0	0	0	0	0	0	0
RF00969 microRNA mir-556	0	0	6	12	0	0	0	0	0	0	0	0
RF00970 microRNA mir-648	0	0	6	15	0	0	0	0	0	0	0	0
RF00971 microRNA mir-578	0	0	5	11	0	0	2	2	0	0	0	0
RF00972 microRNA mir-651	0	0	13	20	0	0	0	0	0	0	0	0
RF00973 microRNA mir-597	0	0	14	22	0	0	0	0	0	0	0	0
RF00974 microRNA mir-607	0	0	6	11	0	0	0	0	0	0	0	0
RF00975 microRNA MIR845_2	0	0	0	0	0	0	1	193	0	0	0	0
RF00976 microRNA mir-583	0	0	4	10	0	0	0	0	0	0	0	0
RF00977 microRNA mir-600	0	0	9	20	0	0	0	0	0	0	0	0
RF00978 microRNA mir-638	0	0	18	25	0	0	0	0	0	0	0	0
RF00979 microRNA mir-553	0	0	5	10	0	0	2	4	0	0	0	0
RF00980 microRNA mir-643	0	0	5	12	0	0	0	0	0	0	0	0
RF00981 microRNA mir-939	0	0	6	13	0	0	0	0	0	0	0	0
RF00982 microRNA mir-200	0	0	2	3	0	0	0	0	0	0	0	0
RF00983 microRNA mir-662	0	0	25	36	0	0	0	0	0	0	0	0
RF00984 microRNA mir-576	0	0	8	14	0	0	0	0	0	0	0	0
RF00985 microRNA mir-640	0	0	17	58	0	0	0	0	0	0	0	0
RF00986 microRNA mir-920	0	0	13	19	0	0	0	0	0	0	0	0
RF00987 microRNA mir-589	0	0	10	16	0	0	0	0	0	0	0	0
RF00988 microRNA mir-657	0	0	5	13	0	0	0	0	0	0	0	0
RF00989 microRNA mir-492	0	0	72	1415	0	0	0	0	0	0	0	0
RF00990 microRNA mir-552	0	0	7	24	0	0	0	0	0	0	0	0
RF00991 microRNA mir-599	0	0	30	44	0	0	0	0	0	0	0	0
RF00992 microRNA mir-593	0	0	9	20	0	0	0	0	0	0	0	0
RF00993 microRNA mir-1473	0	0	2	3	0	0	0	0	0	0	0	0
RF00994 microRNA mir-1255	0	0	47	38381	0	0	0	0	1	1	0	0
RF00995 microRNA mir-616	0	0	6	30	0	0	0	0	0	0	0	0
RF00996 microRNA mir-631	0	0	17	30	0	0	0	0	0	0	0	0
RF00997 microRNA mir-942	0	0	5	12	0	0	0	0	0	0	0	0
RF00998 microRNA mir-562	0	0	37	25820	0	0	0	0	0	0	0	0
RF00999 microRNA mir-924	0	0	11	85	0	0	0	0	0	0	0	0
RF01000 microRNA mir-580	0	0	5	11	0	0	0	0	0	0	0	0
RF01001 microRNA mir-609	0	0	5	13	0	0	0	0	0	0	0	0
RF01002 microRNA mir-936	0	0	20	30	0	0	0	0	0	0	0	0
RF01003 microRNA mir-563	0	0	18	26	0	0	0	0	0	0	0	0
RF01004 microRNA mir-557	0	0	9	16	0	0	0	0	0	0	0	0
RF01005 microRNA MIR530	0	0	2	3	0	0	6	27	0	0	0	0
RF01006 microRNA mir-601	0	0	10	15	0	0	0	0	0	0	0	0
RF01007 microRNA mir-624	0	0	6	13	0	0	0	0	0	0	0	0
RF01008 microRNA mir-636	0	0	9	20	0	0	0	0	0	0	0	0
RF01009 microRNA mir-M7	0	0	0	0	0	0	0	0	0	0	0	0
RF01010 microRNA mir-632	0	0	27	41	0	0	0	0	0	0	0	0
RF01011 microRNA mir-605	0	0	4	11	0	0	0	0	0	0	0	0
RF01012 microRNA mir-628	0	0	27	44	0	0	0	0	0	0	0	0
RF01013 microRNA mir-577	0	0	5	12	0	0	0	0	0	0	0	0
RF01014 microRNA mir-1306	0	0	41	72	0	0	0	0	0	0	0	0
RF01015 microRNA mir-885	0	0	21	240	0	0	0	0	0	0	0	0
RF01016 microRNA mir-584	0	0	31	1696	0	0	0	0	0	0	0	0
RF01017 microRNA mir-625	0	0	3	7	0	0	0	0	0	0	0	0
RF01018 microRNA mir-569	0	0	30	43	0	0	0	0	0	0	0	0
RF01019 microRNA mir-922	0	0	25	34	0	0	0	0	0	0	0	0
RF01020 microRNA mir-572	0	0	10	27	0	0	0	0	0	0	0	0
RF01021 microRNA mir-558	0	0	7	16	0	0	0	0	0	0	0	0
RF01022 microRNA mir-611	0	0	22	33	0	0	0	0	0	0	0	0
RF01023 microRNA mir-940	0	0	14	27	0	0	0	0	0	0	0	0
RF01024 microRNA mir-944	0	0	5	11	0	0	0	0	1	3	0	0
RF01025 microRNA mir-934	0	0	5	12	0	0	0	0	0	0	0	0
RF01026 microRNA MIR828	0	0	0	0	0	0	8	17	0	0	0	0
RF01027 microRNA mir-765	0	0	7	16	0	0	0	0	0	0	0	0
RF01028 microRNA mir-633	0	0	28	827	0	0	0	0	0	0	0	0
RF01029 microRNA mir-649	0	0	27	7885	0	0	1	1	0	0	0	0
RF01030 microRNA mir-422	0	0	12	23	0	0	0	0	0	0	0	0
RF01031 microRNA mir-639	0	0	15	24	0	0	0	0	0	0	0	0
RF01032 microRNA mir-554	0	0	21	32	0	0	0	0	0	0	0	0
RF01033 microRNA mir-767	0	0	21	37	0	0	0	0	0	0	0	0
RF01034 microRNA mir-618	0	0	13	19	0	0	0	0	0	0	0	0
RF01035 microRNA mir-887	0	0	10	18	0	0	0	0	0	0	0	0
RF01036 microRNA mir-567	0	0	17	25	0	0	0	0	0	0	0	0
RF01037 microRNA mir-644	0	0	24	274	0	0	0	0	0	0	0	0
RF01038 microRNA mir-1307	0	0	18	29	0	0	0	0	0	0	0	0
RF01039 microRNA mir-937	0	0	17	31	0	0	0	0	0	0	0	0
RF01040 microRNA mir-573	0	0	9	16	0	0	0	0	0	0	0	0
RF01041 microRNA mir-604	0	0	5	12	0	0	0	0	0	0	0	0
RF01042 microRNA mir-891	0	0	11	92	0	0	0	0	0	0	0	0
RF01043 microRNA MIR1023	0	0	0	0	0	0	1	5	0	0	0	0
RF01044 microRNA mir-345	0	0	25	44	0	0	0	0	0	0	0	0
RF01045 microRNA mir-544	0	0	46	25453	0	0	1	1	0	0	0	0
RF01058 microRNA MIR806	0	0	0	0	0	0	14	17853	0	0	0	0
RF01059 microRNA mir-598	3	39	122	4203	0	0	28	81	21	85	0	0
RF01061 microRNA mir-548	0	0	49	51420	0	0	2	3	1	1	0	0
RF01062 microRNA MIR812	0	0	0	0	0	0	17	29420	0	0	1	1
RF01063 microRNA mir-324	0	0	47	2955	0	0	0	0	0	0	0	0
RF01064 microRNA mir-253	0	0	5	6	0	0	0	0	0	0	0	0
RF01117 Ciona microRNA mir-92	0	0	2	2	0	0	0	0	0	0	0	0
RF01314 microRNA mir-1227	0	0	7	15	0	0	0	0	0	0	0	0
RF01413 microRNA miR-430	0	0	13	1095	0	0	1	1	0	0	0	0
