# Supplementary material for: Comparative Analysis of RNA Families Reveals Distinct Repertoires for Each Domain of Life
Source: PLoS Comput Biol. 2012 Nov 1;8(11):e1002752. doi: 10.1371/journal.pcbi.1002752 (PMC3486863; doi:10.1371/journal.pcbi.1002752)
Supplement: Dataset S4 — Numbers and taxonomic sources of annotations associated with RNA functional groups. (XLS) [file pcbi.1002752.s004.xls]

## Sheet: Sheet1
Taxonomic distribution and number of annotations associated with RNA functional groups from Figure 4
	Bacteria															Eukarya						Archaea
Functional group	Proteobacteria	Actinobacteria	Firmicutes	Bacteroidetes	Chlamydiae	Chlorobi	Chloroflexi	Cyanobacteria	Acidobacteria	Fusobacteria	Nitrospirae	Planctomycetes	Spirochaetes	Tenericutes	Thermotogae	Amoebozoa	Archaeplastida	Chromalveolata	Excavata	Opisthokonta	Rhizaria	Crenarchaeota	Euryarchaeota	Korarchaeota	Nanoarchaeota
Cis-reg; leader;	1175	1	1428	1	0	0	7	27	0	14	0	0	0	23	0	0	0	0	0	0	0	0	0	0	0
Intron;	190	35	302	0	30	8	1	416	0	3	3	4	0	0	0	44	37652	41	12	666	3	0	4	0	0
Gene; miRNA;	0	0	0	0	0	0	0	0	0	0	0	0	0	0	0	0	545	5	1	8854	0	0	0	0	0
Gene; snRNA; snoRNA; scaRNA;	0	0	0	0	0	0	0	0	0	0	0	0	0	0	0	0	1	0	0	528	0	0	0	0	0
Gene; tRNA;	2527	346	725	161	23	31	14	873	7	18	11	14	72	330	20	22	3435	119	33	8824	2	55	187	1	1
Gene; snRNA; snoRNA; CD-box;	0	0	0	0	0	0	0	0	0	336	0	0	0	0	0	5	1172	103	27	6494	0	113	288	0	0
Gene; rRNA;	0	0	0	0	0	0	0	0	0	0	0	0	0	0	0	53	44964	2499	375	34051	44	0	0	0	0
Cis-reg; IRES;	0	0	0	0	0	0	0	0	0	0	0	0	0	0	0	0	2	0	0	448	0	0	0	0	0
Cis-reg;	2784	409	1873	3	0	3	21	40	1	16	0	1	0	7	0	0	11	5	2	1261	0	0	0	0	0
Gene; CRISPR;	218	13	129	13	0	9	18	32	0	210	0	0	2	0	16	0	1	0	0	10	0	17	43	0	0
Gene; ribozyme;	1004	190	516	82	31	14	9	79	3	17	4	23	40	53	13	8	29	12	7	322	1	27	64	1	0
Cis-reg; thermoregulator;	34	0	28	0	0	0	0	0	0	0	0	0	0	0	0	0	0	0	0	10	0	0	0	0	0
Gene; antisense;	514	9	115	2	1	0	0	0	0	0	0	0	0	0	0	0	0	0	0	0	0	0	0	0	0
Cis-reg; riboswitch;	2428	415	2832	110	1	27	32	44	6	82	1	8	9	11	31	0	0	0	0	0	0	0	0	0	0
Gene;	2162	163	919	73	19	12	12	139	5	31	8	5	29	42	11	2	31	34	6	516	1	15	87	1	0
Gene; sRNA;	5692	2	337	1	0	0	0	54	0	0	0	1	0	0	0	0	0	0	0	0	0	0	0	0	0
Cis-reg; frameshift_element;	172	0	2	0	0	0	0	0	0	0	0	0	0	0	0	0	0	0	0	58	0	0	0	0	0
Gene; snRNA; snoRNA; HACA-box;	0	0	0	0	0	0	0	0	0	0	0	0	0	0	0	0	232	5	0	3473	0	0	0	0	0
Gene; snRNA; splicing;	0	0	0	0	0	0	0	0	0	0	0	0	0	0	0	25	138	166	29	1112	3	0	0	0	0
Gene; snRNA;	0	0	606	0	0	0	0	0	0	0	0	0	0	0	0	0	0	2	0	73	0	0	0	0	0
